# Supplementary material for: Assessing the relative efficacy of interleukin-17 and interleukin-23 targeted treatments for moderate-to-severe plaque psoriasis: A systematic review and network meta-analysis of PASI response
Source: PLoS One. 2019 Aug 14;14(8):e0220868. doi: 10.1371/journal.pone.0220868 (PMC6693782; doi:10.1371/journal.pone.0220868)
Supplement: S1 Table — (XLSX) [file pone.0220868.s003.xlsx]

## Sheet: Medline
		Searches	Results
	1	psoriasis/	32541
	2	(psorias* or antipsorias*).mp.	40145
	3	1 or 2	40145
	4	brodalumab/ or (brodalumab or kyntheum).mp.	139
	5	secukinumab/ or (secukinumab or cosentyx).mp.	358
	6	etanercept/ or (etanercept or enbrel).mp.	7059
	7	infliximab/ or (infliximab or remicade).mp.	11730
	8	adalimumab/ or (adalimumab or humira).mp.	5930
	9	ustekinumab/ or (ustekinumab or stelara).mp.	1052
	10	apremilast/ or (apremilast or otezla).mp.	251
	11	Ixekizumab/ or (Ixekizumab or taltz).mp.	188
	12	risankizumab/ or (BI-655066 or risankizumab).mp.	20
	13	tildrakizumab/ or tildrakizumab.mp.	33
	14	Guselkumab/ or (guselkumab or tremfya).mp.	53
	15	exp Dimethyl Fumarate/	504
	16	(dimethyl fumarate or dimethylfumarate).mp.	697
	17	certolizumab pegol/ or certolizumab.mp.	839
	18	4 or 5 or 6 or 7 or 8 or 9 or 10 or 11 or 12 or 13 or 14 or 15 or 16 or 17	19903
	19	randomized controlled trial/ or randomized controlled trials as topic/	585149
	20	(randomi?ed control* or rct).ti.	56931
	21	randomization/	96517
	22	Single-Blind Method/ or single blind.mp.	30173
	23	double blind method/ or double blind.mp.	173245
	24	(phase II or phase 2 or phase III or phase 3 or phase IV or phase 4).mp.	109671
	25	((singl$ or doubl$ or treb$ or tripl$) adj (blind$3 or mask$3)).mp.	205446
	26	Random Allocation/	96517
	27	(allocat* adj3 random*).mp.	121027
	28	placebo$.mp.	195429
	29	Prospective Studies/	486884
	30	(prospective adj (trial or study)).mp.	119798
	31	Controlled Clinical Trial/	92735
	32	19 or 20 or 21 or 22 or 23 or 24 or 25 or 26 or 27 or 28 or 29 or 30 or 31	1308072
	33	Case Reports/	1904166
	34	case stud*.hw.	11879
	35	case report?.hw.	1904166
	36	Letter/	951837
	37	Editorial/	421879
	38	33 or 34 or 35 or 36 or 37	3089207
	39	32 not 38	1267377
	40	3 and 18 and 39	908
	41	limit 40 to (english language and humans and yr="2000 -Current")	877

## Sheet: Medline In-Process
		Searches	Results
	1	psoriasis/	6741
	2	(psorias* or antipsorias*).mp.	13280
	3	1 or 2	13280
	4	brodalumab/ or (brodalumab or kyntheum).mp.	179
	5	secukinumab/ or (secukinumab or cosentyx).mp.	581
	6	etanercept/ or (etanercept or enbrel).mp.	2921
	7	infliximab/ or (infliximab or remicade).mp.	5548
	8	adalimumab/ or (adalimumab or humira).mp.	3894
	9	ustekinumab/ or (ustekinumab or stelara).mp.	1077
	10	apremilast/ or (apremilast or otezla).mp.	350
	11	Ixekizumab/ or (Ixekizumab or taltz).mp.	288
	12	risankizumab/ or (BI-655066 or risankizumab).mp.	35
	13	tildrakizumab/ or tildrakizumab.mp.	58
	14	Guselkumab/ or (guselkumab or tremfya).mp.	87
	15	exp Dimethyl Fumarate/	288
	16	(dimethyl fumarate or dimethylfumarate).mp.	684
	17	certolizumab pegol/ or certolizumab.mp.	683
	18	4 or 5 or 6 or 7 or 8 or 9 or 10 or 11 or 12 or 13 or 14 or 15 or 16 or 17	11146
	19	randomized controlled trial/ or randomized controlled trials as topic/	154606
	20	(randomi?ed control* or rct).ti.	39678
	21	randomization/	20499
	22	Single-Blind Method/ or single blind.mp.	9779
	23	double blind method/ or double blind.mp.	46148
	24	(phase II or phase 2 or phase III or phase 3 or phase IV or phase 4).mp.	44990
	25	((singl$ or doubl$ or treb$ or tripl$) adj (blind$3 or mask$3)).mp.	59636
	26	Random Allocation/	20499
	27	(allocat* adj3 random*).mp.	32995
	28	placebo$.mp.	61610
	29	Prospective Studies/	138854
	30	(prospective adj (trial or study)).mp.	40841
	31	Controlled Clinical Trial/	10137
	32	19 or 20 or 21 or 22 or 23 or 24 or 25 or 26 or 27 or 28 or 29 or 30 or 31	400677
	33	Case Reports/	286264
	34	case stud*.hw.	1984
	35	case report?.hw.	286264
	36	Letter/	234714
	37	Editorial/	147893
	38	33 or 34 or 35 or 36 or 37	636394
	39	32 not 38	392882
	40	3 and 18 and 39	627
	41	limit 40 to yr="2000 -Current"	627

## Sheet: Embase
		Searches	Results
	1	psoriasis/	62357
	2	(psorias* or antipsorias*).mp.	79301
	3	1 or 2	79301
	4	brodalumab/ or (brodalumab or kyntheum).mp.	718
	5	secukinumab/ or (secukinumab or cosentyx).mp.	2162
	6	etanercept/ or (etanercept or enbrel).mp.	29039
	7	infliximab/ or (infliximab or remicade).mp.	45955
	8	adalimumab/ or (adalimumab or humira).mp.	28935
	9	ustekinumab/ or (ustekinumab or stelara).mp.	5066
	10	apremilast/ or (apremilast or otezla).mp.	1295
	11	Ixekizumab/ or (Ixekizumab or taltz).mp.	1031
	12	risankizumab/ or (BI-655066 or risankizumab).mp.	146
	13	tildrakizumab/ or tildrakizumab.mp.	189
	14	Guselkumab/ or (guselkumab or tremfya).mp.	285
	15	exp Dimethyl Fumarate/	2893
	16	(dimethyl fumarate or dimethylfumarate).mp.	2037
	17	certolizumab pegol/ or certolizumab.mp.	6064
	18	4 or 5 or 6 or 7 or 8 or 9 or 10 or 11 or 12 or 13 or 14 or 15 or 16 or 17	72722
	19	randomized controlled trial/ or randomized controlled trials as topic/	613306
	20	(randomi?ed control* or rct).ti.	88246
	21	randomization/	80307
	22	Single-Blind Method/ or single blind.mp.	41053
	23	double blind method/ or double blind.mp.	236274
	24	(phase II or phase 2 or phase III or phase 3 or phase IV or phase 4).mp.	239664
	25	((singl$ or doubl$ or treb$ or tripl$) adj (blind$3 or mask$3)).mp.	285064
	26	Random Allocation/	76524
	27	(allocat* adj3 random*).mp.	39758
	28	placebo$.mp.	433106
	29	Prospective Studies/	323433
	30	(prospective adj (trial or study)).mp.	553335
	31	Controlled Clinical Trial/	458832
	32	19 or 20 or 21 or 22 or 23 or 24 or 25 or 26 or 27 or 28 or 29 or 30 or 31	1792266
	33	Case Reports/	0
	34	case stud*.hw.	66829
	35	case report?.hw.	2397729
	36	Letter/	992537
	37	Editorial/	596630
	38	33 or 34 or 35 or 36 or 37	3841340
	39	32 not 38	1725667
	40	3 and 18 and 39	3955
	41	limit 40 to (human and english language and yr="2000 -Current")	3646

## Sheet: Cochrane
		Search	Results
	#1	MeSH descriptor: [Psoriasis] explode all trees	2797
	#2	psorias* or antipsorias*	5689
	#3	#1 or #2	5859
	#4	brodalumab or kyntheum	81
	#5	secukinumab or cosentyx	485
	#6	MeSH descriptor: [Etanercept] explode all trees	621
	#7	(etanercept or enbrel)	1624
	#8	MeSH descriptor: [Infliximab] explode all trees	630
	#9	(infliximab or remicade)	1892
	#10	MeSH descriptor: [Adalimumab] explode all trees	526
	#11	(adalimumab or humira)	2015
	#12	MeSH descriptor: [Ustekinumab] explode all trees	108
	#13	(ustekinumab or stelara)	443
	#14	apremilast or otezla	263
	#15	Ixekizumab or taltz	225
	#16	MeSH descriptor: [Dimethyl Fumarate] explode all trees	67
	#17	(dimethyl fumarate or dimethylfumarate)	314
	#18	risankizumab or BI-655066	46
	#19	tildrakizumab	35
	#20	guselkumab or tremfya	66
	#21	MeSH descriptor: [Certolizumab Pegol] explode all trees	120
	#22	certolizumab pegol	421
	#23	#4 or #5 or #6 or #7 or #8 or #9 or #10 or #11 or #12 or #13 or #14 or #15 or #16 or #17 or #18 or #19 or #20 or #21 or #22	6157
	#24	MeSH descriptor: [Randomized Controlled Trial] explode all trees	136
	#25	(randomi?ed control* or rct)	824618
	#26	MeSH descriptor: [Single-Blind Method] explode all trees	18460
	#27	MeSH descriptor: [Double-Blind Method] explode all trees	128309
	#28	single blind or double blind	286215
	#29	phase II or phase 2 or phase III or phase 3 or phase IV or phase 4	133294
	#30	(singl* or doubl* or treb* or tripl*) next (blind* or mask*)	295519
	#31	MeSH descriptor: [Random Allocation] explode all trees	20587
	#32	allocat* near/3 random*	61283
	#33	placebo*	245603
	#34	MeSH descriptor: [Prospective Studies] explode all trees	85117
	#35	(prospective next (trial or study))	58448
	#36	MeSH descriptor: [Controlled Clinical Trial] explode all trees	146
	#37	#24 or #25 or #26 or #27 or #28 or #29 or #30 or #31 or #32 or #33 or #34 or #35 or #36	938383
	#38	MeSH descriptor: [Case Reports] explode all trees	0
	#39	case stud*:ti	9485
	#40	case report?:ti	78
	#41	(letter or editorial):ti	1165
	#42	#38 or #39 or #40 or #41	10721
	#43	#37 not #42	929865
	#44	#3 and #23 and #43 with Cochrane Library publication date Between Jan 2000 and Dec 2018	1493
