# Supplementary material for: Assessing the relative efficacy of interleukin-17 and interleukin-23 targeted treatments for moderate-to-severe plaque psoriasis: A systematic review and network meta-analysis of PASI response
Source: PLoS One. 2019 Aug 14;14(8):e0220868. doi: 10.1371/journal.pone.0220868 (PMC6693782; doi:10.1371/journal.pone.0220868)
Supplement: S3 Table — (XLSX) [file pone.0220868.s005.xlsx]

## Sheet: Sheet1
S3 Table PASI outcomes as reported in trials included in the NMA
Study	Treatment	Endpoint (weeks)	n	PASI 50		PASI 75		PASI 90		PASI 100
				r	%	r	%	r	%	r	%
AMAGINE-1	Placebo	12	220	17	7.7	6	2.7	2	0.9	1	0.5
	Brodalumab 140mg	12	219	161	73.5	132	60.3	93	42.5	51	23.3
	Brodalumab 210mg	12	222	196	88.3	185	83.3	156	70.3	93	41.9
AMAGINE-2	Placebo	12	309	47	15.2	25	8.1	9	3.2	2	0.6
	Brodalumab 140mg	12	610	475	77.9	406	66.6	301	49.3	157	25.7
	Brodalumab 210mg	12	612	561	91.7	528	86.3	430	70.3	272	44.4
	Ustekinumab (in-label dose)	12	300	256	85.3	210	70	141	47	65	21.7
AMAGINE-3	Placebo	12	315	57	18.1	19	6	5	1.6	1	0.3
	Brodalumab 140mg	12	629	502	79.8	435	69.2	327	52	170	27
	Brodalumab 210mg	12	624	570	91.3	531	85.1	429	68.8	229	36.7
	Ustekinumab (in-label dose)	12	313	261	83.4	217	69.3	149	47.6	58	18.5
Nakagawa 2016	Placebo	12	38	NR	NR	3	7.9	1	2.6	0	0
	Brodalumab 140mg	12	37	NR	NR	29	78.4	24	64.9	13	35.1
	Brodalumab 210mg	12	37	NR	NR	35	94.6	34	91.9	22	59.5
Papp 2012	Placebo	12	38	6	16	0	0	0	0	0	0
	Brodalumab 140mg	12	39	35	90	30	77	28	72	15	38
	Brodalumab 210mg	12	40	36	90	33	82	30	75	25	62
UNCOVER-1	Placebo	12	431	50	NR	17	3.9	2	0.5	0	0
	Ixekizumab 80mg Q4W	12	432	389	NR	357	82.6	279	64.6	145	33.6
	Ixekizumab 80mg Q2W	12	433	406	NR	386	89.1	307	70.9	153	35.3
UNCOVER-2	Placebo	12	168	NR	NR	4	2.4	1	0.6	1	0.6
	Etanercept 50mg BIW	12	358	NR	NR	149	41.6	67	18.7	19	5.3
	Ixekizumab 80mg Q4W	12	347	NR	NR	269	77.5	207	59.7	107	30.8
	Ixekizumab 80mg Q2W	12	351	NR	NR	315	89.7	248	70.7	142	40.5
UNCOVER-3	Placebo	12	193	NR	NR	14	7.3	6	3.1	0	0
	Etanercept 50mg BIW	12	382	NR	NR	204	53.4	98	25.7	28	7.3
	Ixekizumab 80mg Q4W	12	386	NR	NR	325	84.2	252	65.3	135	35
	Ixekizumab 80mg Q2W	12	385	NR	NR	336	87.3	262	68.1	145	37.7
IXORA-S	Ixekizumab 80mg Q2W	12	136	NR	NR	120	88.2	99	72.8	49	36
	Ustekinumab (in-label dose)	12	166	NR	NR	114	68.7	70	42.2	24	14.5
Reich 2017	Ixekizumab 80 mg Q2W	12	54	NR	NR	49	91	39	72	19	35
	Methotrexate	12	54	NR	NR	26	48	11	20	3	6
IXORA-P	Ixekizumab 80mg Q4W	12	310	NR	NR	254	0.82	195	0.63	102	0.33
	Ixekizumab 80mg Q2W	12	611	NR	NR	538	0.88	458	0.75	281	0.46
Khattri 2018	Ixekizumab 80mg Q4W	12	6	6	1	6	1	6	1	2	0.33
	Ixekizumab 80mg Q2W	12	6	6	1	6	1	5	0.82	3	0.5
FEATURE	placebo	12	59	3	5.1	0	0	0	0	0	0
	Secukinumab 150mg	12	59	51	86.4	41	69.5	27	45.8	5	8.5
	Secukinumab 300mg	12	59	51	86.4	45	75.9	36	60.3	25	43.1
ERASURE	Placebo	12	246	22	8.9	11	4.5	3	1.2	2	0.8
	Secukinumab 150mg	12	243	203	83.5	174	71.6	95	39.1	31	12.8
	Secukinumab 300mg	12	245	222	90.6	200	81.6	145	59.2	70	28.6
FIXTURE	Placebo	12	324	49	15.1	16	4.9	5	1.5	0	0
	Etanercept 50mg BIW	12	323	226	70	142	44	67	20.7	14	4.3
	Secukinumab 150mg	12	327	266	81.3	219	67	137	41.9	47	14.4
	Secukinumab 300mg	12	323	296	91.6	249	77.1	175	54.2	78	24.1
JUNCTURE	Placebo	12	61	5	8.2	2	3.3	0	0	NR	0
	Secukinumab 150mg	12	61	48	80	44	71.7	24	40	NR	16.7
	Secukinumab 300mg	12	60	58	96.7	52	86.7	33	55	NR	26.7
SCULPTURE	Secukinumab 150mg	12	482	449	93.1	407	84.4	238	49.3	78	16.2
	Secukinumab 300mg	12	483	464	96.1	435	90.1	310	64.2	124	25.7
CLEAR	Secukinumab 300mg	12	334	NR	NR	304	91	243	72.8	130	38.9
	Ustekinumab (in-label dose)	12	335	NR	NR	265	79.1	179	53.4	86	25.7
CLEAR	Secukinumab 300mg	16	334	NR	NR	NR	NR	NR	NR	NR	NR
	Ustekinumab (in-label dose)	16	335	NR	NR	NR	NR	NR	NR	NR	NR
PRIME	Secukinumab 200 mg	16	105	104	99	92	88	72	69	40	38
	Fumaderm	16	95	58	61	26	27	9	9	0	0
SIGNATURE	Secukinumab 150mg	12	115	NR	NR	60	0.52	29	0.25	NR	NR
	Secukinumab 300mg	12	118	NR	NR	73	0.62	45	0.38	NR	NR
SIGNATURE	Secukinumab 150mg	16	115	NR	NR	51	0.443	23	0.2	NR	NR
	Secukinumab 300mg	16	118	NR	NR	77	0.653	49	0.415	NR	NR
CLARITY	Secukinumab	12	550	NR	NR	484	0.88	366	0.665	210	0.381
	Ustekinumab	12	550	NR	NR	408	0.742	263	0.479	111	0.201
CLARITY	Secukinumab	16	550	NR	NR	504	0.917	421	0.766	249	0.453
	Ustekinumab	16	550	NR	NR	439	0.798	298	0.542	147	0.267
VOYAGE 1	Placebo	16	174	NR	NR	10	5.7	5	2.9	1	0.6
	Adalimumab 40mg Q2W	16	334	NR	NR	244	73.1	166	49.7	57	17.1
	Guselkumab 100 mg	16	329	NR	NR	300	91.2	241	73.3	123	37.4
VOYAGE 2	Placebo	16	248	NR	NR	20	8.1	6	2.4	2	0.8
	Adalimumab 40mg Q2W	16	248	NR	NR	170	68.5	116	46.8	51	20.6
	Guselkumab 100 mg	16	496	NR	NR	428	86.3	347	70	169	34.1
Ohtsuki 2018	Placebo	16	64	9	0.141	4	0.063	0	0	0	0
	Guselkumab 100 mg	16	63	60	0.952	53	0.841	44	0.698	17	0.27
ORION	Placebo	16	16	NR	NR	NR	NR	0	0	0	0
	Guselkumab 100 mg	16	62	NR	NR	NR	NR	47	0.758	31	0.5
IMMhance	Placebo	16	100	NR	NR	NR	NR	2	0.02	NR	NR
	Risankizumab 150mg	16	407	NR	NR	NR	NR	298	0.732	NR	NR
IMMvent	Adalimumab 80mg 40mg Q2W	16	304	NR	NR	NR	NR	143	0.47	70	0.23
	Risankizumab 150mg	16	301	NR	NR	NR	NR	217	0.72	120	0.4
UltiMMa-1	Placebo	16	102	NR	NR	9	0.09	5	0.049	0	0
	Risankizumab 150mg	16	304	NR	NR	271	0.89	229	0.753	109	0.359
	Ustekinumab (in-label dose)	16	100	NR	NR	76	0.76	42	0.42	12	0.12
UltiMMa-2	Placebo	16	98	NR	NR	6	0.06	2	0.02	2	0.02
	Risankizumab 150mg	16	294	NR	NR	268	0.91	220	0.748	149	0.507
	Ustekinumab (in-label dose)	16	99	NR	NR	69	0.7	47	0.475	24	0.242
Papp 2015	Placebo	12	45	NR	NR	2	4	NR	NR	NR	NR
	Tildrakizumab 100 mg	12	89	NR	NR	54	61	NR	NR	NR	NR
	Tildrakizumab 200 mg	12	86	NR	NR	62	72	NR	NR	NR	NR
reSURFACE 1	Placebo	12	154	NR	NR	9	6	4	3	2	1
	Tildrakizumab 100 mg	12	309	NR	NR	197	64	107	35	43	14
	Tildrakizumab 200 mg	12	308	NR	NR	192	62	109	35	43	14
reSURFACE2	Placebo	12	156	NR	NR	9	6	2	1	0	0
	Etanercept 50mg BIW	12	313	NR	NR	151	48	67	21	15	5
	Tildrakizumab 100 mg	12	307	NR	NR	188	61	119	39	38	12
	Tildrakizumab 200 mg	12	314	NR	NR	206	66	115	37	37	12
PEARL	Placebo	12	60	8	13.3	3	5	1	1.7	0	0
	Ustekinumab 45mg	12	61	51	83.6	41	67.2	30	49.2	5	8.2
PHOENIX-1	Placebo	12	255	26	10.2	8	3.1	5	2	0	0
	Ustekinumab 45mg	12	255	213	83.5	171	67.1	106	41.6	32	12.5
	Ustekinumab 90mg	12	256	220	85.9	170	66.4	94	36.7	28	10.9
PHOENIX-2	Placebo	12	410	41	10	15	3.7	3	0.7	0	0
	Ustekinumab 45mg	12	409	342	83.6	273	66.7	173	42.3	74	18.1
	Ustekinumab 90mg	12	411	367	89.3	311	75.7	209	50.9	75	18.2
LOTUS	Placebo	12	162	32	19.8	18	11.1	5	3.1	1	0.6
	Ustekinumab 45mg	12	160	146	91.3	132	82.5	107	66.9	38	23.8
Igarashi 2012	Placebo	12	31	4	12.9	2	6.5	1	3.2	NR	NR
	Ustekinumab 45mg	12	64	53	82.8	38	59.4	21	32.8	NR	NR
	Ustekinumab 90mg	12	62	52	83.9	42	67.7	27	43.5	NR	NR
CHAMPION	Placebo	16	53	16	30.2	10	18.9	6	11.3	1	1.9
	Adalimumab 40mg Q2W	16	108	95	88	86	79.6	56	51.5	18	16.7
	Methotrexate	16	110	67	61	39	35.5	15	13.6	8	7.3
Goldminz 2015	Adalimumab 40mg Q2W	16	15	NR	NR	10	67	NR	NR	NR	NR
	Methotrexate	16	15	NR	NR	4	27	NR	NR	NR	NR
Cai 2016	Placebo	12	87	NR	NR	10	11.5	3	3.4	1	1.1
	Adalimumab 40mg Q2W	12	338	NR	NR	263	77.8	188	55.6	45	13.3
REVEAL	Placebo	16	398	NR	NR	26	7	8	2	4	1
	Adalimumab 40mg Q2W	16	814	NR	NR	578	71	366	45	163	20
Asahina 2010	placebo	16	46	9	19.6	2	4.3	0	0	NR	NR
	Adalimumab 40mg Q2W	16	43	35	81.4	27	62.8	17	39.5	NR	NR
Gordon 2006	Placebo	12	52	NR	NR	2	4	NR	NR	0	0
	Adalimumab 40mg Q2W	12	45	NR	NR	24	53	NR	NR	5	11
X-PLORE	Placebo	16	42	NR	NR	2	5	1	2	0	0
	Adalimumab 40mg Q2W	16	43	NR	NR	30	70	19	44	11	26
CIMPACT	Placebo	12	57	NR	NR	3	0.005	1	0.002	NR	NR
	Certolizumab 200mg	12	165	NR	NR	101	0.613	51	0.312	NR	NR
	Certolizumab 400mg	12	167	NR	NR	111	0.667	57	0.34	NR	NR
	Etanercept 50mg BIW	12	170	NR	NR	91	0.533	46	0.271	NR	NR
CIMPASI-1	Placebo	16	51	NR	NR	3	0.065	1	0.004	1	0.002
	Certolizumab 200mg	16	95	NR	NR	63	0.665	34	0.358	13	0.137
	Certolizumab 400mg	16	88	NR	NR	67	0.758	38	0.436	11	0.127
CIMPASI-2	Placebo	16	49	NR	NR	6	0.116	2	0.045	1	0.018
	Certolizumab 200mg	16	91	NR	NR	74	0.814	48	0.526	14	0.154
	Certolizumab 400mg	16	87	NR	NR	72	0.826	48	0.554	16	0.188
Reich 2012	Placebo	12	59	7	0.12	4	0.068	1	0.017	NR	NR
	Certolizumab 200mg	12	59	51	0.86	44	0.746	23	0.39	NR	NR
	Certolizumab 400mg	12	58	54	0.93	48	0.828	27	0.466	NR	NR
Leonardi 2003	Placebo	12	166	24	14	6	4	1	1	NR	NR
	Etanercept 25mg BIW	12	162	94	58	55	34	19	12	NR	NR
	Etanercept 50mg BIW	12	164	121	74	81	49	36	22	NR	NR
Gottlieb 2003	Placebo	12	55	6	11	1	2	0	0	NR	NR
	Etanercept 25mg BIW	12	57	40	70	17	30	6	11	NR	NR
Papp 2005	Placebo	12	193	18	9	6	3	1	1	NR	NR
	Etanercept 25mg BIW	12	196	126	64	67	34	21	11	NR	NR
	Etanercept 50mg BIW	12	194	150	77	96	49	40	21	NR	NR
Van de Kerkhof 2008	Placebo	12	46	4	8.7	1	2.2	1	2.2	NR	NR
	Etanercept 50mg QW	12	96	66	68.8	36	37.5	13	13.5	NR	NR
Bagel 2012	Placebo	12	62	4	7	3	5	1	2	NR	NR
	Etanercept 50mg BIW	12	62	53	85	37	59	16	25	NR	NR
Bachelez 2015	Placebo	12	107	22	20.6	6	5.6	1	0.9	NR	NR
	Etanercept 50mg BIW	12	335	269	80.3	197	58.8	108	32.2	NR	NR
Tyring 2006	Placebo	12	306	43	14	15	5	4	1	NR	NR
	Etanercept 50mg BIW	12	311	229	74	147	47	65	21	NR	NR
PRISTINE	Etanercept 50mg QW	12	137	93	67.9	51	37.2	15	10.9	NR	NR
	Etanercept 50mg BIW	12	133	117	88	83	62.4	39	29.3	NR	NR
M10-114	Placebo	12	68	NR	NR	5	7.4	1	2.2	0	0.5
	Etanercept 50mg BIW	12	141	NR	NR	79	56	33	23.2	10	7
M10-315	Placebo	12	72	NR	NR	5	6.9	3	4.2	0	0
	Etanercept 50mg BIW	12	139	NR	NR	55	39.6	19	13.7	8	5.8
PIECE	Etanercept 50mg BIW	12	23	14	60.9	5	21.7	0	0	0	0
	Infliximab 5mg/kg	12	25	24	96	19	76	5	20	1	4
ACCEPT	Etanercept 50mg BIW	12	347	NR	NR	197	56.8	80	23.1	NR	NR
	Ustekinumab 45mg	12	209	NR	NR	141	67.5	76	36.4	NR	NR
	Ustekinumab 90mg	12	347	NR	NR	256	73.8	155	44.7	NR	NR
Caproni 2009	Etanercept 50mg BIW	12	30	26	86.7	17	56.7	NR	NR	NR	NR
	Acitretin	12	30	20	66.7	8	26.7	NR	NR	NR	NR
Gisondi 2008	Etanercept 25mg BIW	12	22	9	39.8	5	20.8	NR	NR	NR	NR
	Acitretin	12	20	4	22.2	2	8.9	NR	NR	NR	NR
Yang 2012	Placebo	10	45	6	13.3	1	2.2	0	0	NR	NR
	Infliximab 5mg/kg	10	84	79	94	68	81	48	57.1	NR	NR
EXPRESS	Placebo	10	77	6	8	2	3	1	1	0	0
	Infliximab 5mg/kg	10	301	274	91	242	80	172	57	77	25.6
Chaudhari 2001	Placebo	10	11	NR	NR	2	18	NR	NR	NR	NR
	Infliximab 5mg/kg	10	11	NR	NR	9	82	NR	NR	NR	NR
SPIRIT	Placebo	10	51	11	21.6	3	5.9	1	2	NR	NR
	Infliximab 5mg/kg	10	99	96	97	87	87.9	57	57.6	NR	NR
EXPRESS II	Placebo	10	208	NR	NR	4	1.9	1	0.5	NR	NR
	Infliximab 5mg/kg	10	314	NR	NR	237	75.5	142	45.2	NR	NR
Torii 2010	Placebo	10	19	2	10	0	0	0	0	NR	NR
	Infliximab 5mg/kg	10	35	29	83	24	68.6	19	54	NR	NR
RESTORE1	Infliximab 5mg/kg	16	653	567	86.8	508	77.8	356	54.5	NR	NR
	Methotrexate	16	215	130	60.5	90	41.9	41	19.1	NR	NR
PSOR-005	Placebo	16	88	22	25	5	6	1	1.1	0	0
	Apremilast 20mg BID	16	87	41	47.1	25	29	8	9.2	3	3.4
	Apremilast 30mg BID	16	88	53	60.2	36	41	10	11.4	2	2.3
ESTEEM 1	Placebo	16	282	48	17	15	5.3	1	0.4	NR	NR
	Apremilast 30mg BID	16	562	330	58.7	186	33.1	55	9.8	NR	NR
ESTEEM 2	Placebo	16	137	27	19.7	8	5.8	2	1.5	NR	NR
	Apremilast 30mg BID	16	274	152	55.5	79	28.8	24	8.8	NR	NR
Papp 2013	Placebo	12	87	20	23	9	10.3	5	5.7	NR	NR
	Apremilast 20mg BID	12	86	49	57	21	24.4	12	14	NR	NR
Ohtsuki 2017	Placebo	16	84	18	21.4	6	7.1	1	1.2	NR	NR
	Apremilast 20mg BID	16	85	35	41.2	20	23.5	6	7.1	NR	NR
	Apremilast 30mg BID	16	85	43	50.6	24	28.2	12	14.1	NR	NR
LIBERATE	Placebo	16	84	28	33.3	10	11.9	3	3.6	NR	NR
	Apremilast 30mg BID	16	83	52	62.7	33	39.8	12	14.5	NR	NR
	Etanercept 50mg QW	16	83	69	83.1	40	48.2	17	20.5	NR	NR
UNVEIL	Placebo	16	73	NR	NR	6	0.082	NR	NR	NR	NR
	Apremilast 30mg BID	16	148	NR	NR	32	0.216	NR	NR	NR	NR
BRIDGE	Placebo	16	131	38	29	20	15.3	6	4.6	NR	NR
	Dimethyl Fumarate	16	267	143	53.6	100	37.5	49	18.4	NR	NR
	Fumaderm	16	273	169	61.9	110	40.3	61	22.3	NR	NR
n, number of patients; mg, milligrams; kg, kilograms; BID, twice daily; BIW, twice weekly; PASI, Psoriasis Area and Severity Index; QW, weekly; Q2W, every 2 weeks; Q4W, every 4 weeks;
