# Supplementary material for: Assessing the relative efficacy of interleukin-17 and interleukin-23 targeted treatments for moderate-to-severe plaque psoriasis: A systematic review and network meta-analysis of PASI response
Source: PLoS One. 2019 Aug 14;14(8):e0220868. doi: 10.1371/journal.pone.0220868 (PMC6693782; doi:10.1371/journal.pone.0220868)
Supplement: S4 Table — (XLSX) [file pone.0220868.s006.xlsx]

## Sheet: duplicate
Crowley J, Papp KA, Hong C, Parno J, Mendelsohn AM, Li Q, et al. Efficacy of tildrakizumab in etanercept partial responders or nonresponders. Acta Dermato-Venereologica. 2018;98 (Supplement 219):29.
Elewski BE, Rich PA, Behrens F, Guillet G, Geng Z, Servin OR. Primary efficacy and safety of adalimumab in nail psoriasis from the first 26 weeks of a phase-3, randomized, placebo-controlled trial with subanalysis in patients with and without psoriatic arthritis. Acta Dermato-Venereologica. 2018;98 (Supplement 219):26-7.
Reich K, Ortonne JP, Gottlieb AB, Terpstra IJ, Coteur G, Tasset C, et al. Successful treatment of moderate to severe plaque psoriasis with the PEGylated Fab' certolizumab pegol: results of a phase II randomized, placebo-controlled trial with a re-treatment extension. British journal of dermatology [Internet]. 2012 [cited included ALL; 167(1):[180‐90 pp.]. Available from: https://www.cochranelibra…
Gottlieb AB, Blauvelt A, Thaci D, Leonardi CL, Poulin Y, Drew J, et al. Certolizumab pegol for the treatment of chronic plaque psoriasis: results through 48 weeks from 2 phase 3, multicenter, randomized, double-blinded, placebo-controlled studies (CIMPASI-1 and CIMPASI-2). Journal of the american academy of dermatology [Internet]. 2018 [cited included ALL; 79(2):[302‐14.e6 pp.]. Available from: h…
Certolizumab pegol is effective for chronic plaque psoriasis across patient subgroups: a pooled analysis from ongoing, Phase III studies (CIMPASI-1 and CIMPASI-2). Journal of clinical and aesthetic dermatology [Internet]. 2018 [cited included ALL; Conference: Maui Derm 2018. United States. 11(5 Supplement 1):[S24 p.]. Available from: https://www.cochranelibrary.com/central/doi/10.1002/central/CN-…
Reich K, Blauvelt A, Thaci D, Leonardi C, Poulin Y, Peterson L, et al. Durability of response in certolizumab pegol-treated patients over 48 weeks in cimpasi-1 & 2 trials. Acta dermato-venereologica Conference: 5th world psoriasis and psoriatic arthritis conference 2018 Sweden [Internet]. 2018 [cited included ALL; 98(Supplement 219):[26 p.]. Available from: https://www.cochranelibrary.com/central…
Reich K, Blauvelt A, Thaci D, Leonardi C, Poulin Y, Burge D, et al. Certolizumab pegol is effective for chronic plaque psoriasis across patient subgroups. Acta dermato-venereologica Conference: 5th world psoriasis and psoriatic arthritis conference 2018 Sweden [Internet]. 2018 [cited included ALL ]; 98(Supplement 219):[27 p.]. Available from: https://www.cochranelibrary.com/central/doi/10.1002/ce…
Thaci D, Gottlieb AB, Reich K, Bagel J, Peterson L, Purcaru O, et al. Certolizumab pegol improves patient-reported outcomes in chronic plaque psoriasis over 1 year. Acta dermato-venereologica Conference: 5th world psoriasis and psoriatic arthritis conference 2018 Sweden [Internet]. 2018 [cited included ALL; 98(Supplement 219):[57‐8 pp.]. Available from: https://www.cochranelibrary.com/central/doi…
Gottlieb AB, Blauvelt A, Thaci D, Leonardi C, Poulin Y, Peterson L, et al. Durable reduction in absolute pasi with certolizumab pegol in patients with chronic plaque psoriasis. Acta dermato-venereologica Conference: 5th world psoriasis and psoriatic arthritis conference 2018 Sweden [Internet]. 2018 [cited included ALL ]; 98(Supplement 219):[24 p.]. Available from: https://www.cochranelibrary.com/…
Nemoto O, Hirose K, Shibata S, Li K, Kubo H. Safety and efficacy of guselkumab in Japanese patients with moderate-to-severe plaque psoriasis: a randomized, placebo-controlled, ascending-dose study. British Journal of Dermatology. 2018;178(3):689-96.
Elewski BE, Okun MM, Papp K, Baker CS, Crowley JJ, Guillet G, et al. Adalimumab for nail psoriasis: Efficacy and safety from the first 26 weeks of a phase 3, randomized, placebo-controlled trial. Journal of the American Academy of Dermatology. 2018;78(1):90-9.e1.
Langley RG, Tsai TF, Flavin S, Song M, Randazzo B, Wasfi Y, et al. Efficacy and safety of guselkumab in patients with psoriasis who have an inadequate response to ustekinumab: results of the randomized, double-blind, phase III NAVIGATE trial. British Journal of Dermatology. 2018;178(1):114-23.
Ohtsuki M, Kubo H, Morishima H, Goto R, Zheng R, Nakagawa H. Guselkumab, an anti-interleukin-23 monoclonal antibody, for the treatment of moderate to severe plaque-type psoriasis in Japanese patients: efficacy and safety results from a phase 3, randomized, double-blind, placebo-controlled study. Journal of dermatology [Internet]. 2018; 45(9):[1053‐62 pp.]. Available from: https://www.cochranelibr…
Iversen L, Eidsmo L, Austad J, de Rie M, Osmancevic A, Skov L, et al. Secukinumab treatment in new-onset psoriasis: aiming to understand the potential for disease modification - rationale and design of the randomized, multicenter STEPIn study. Journal of the european academy of dermatology and venereology : JEADV [Internet]. 2018; (no pagination). Available from: https://www.cochranelibrary.com/c…
Papp, K., Blauvelt, A., Bukhalo, M., Gooderham, M., Krueger, J., Lacour, J., Menter, A., Philipp, S., Sofen, H., Tyring, S., Berner, B., Visvanathan, S., Pamulapati, C., Bennett, N., Flack, M., Scholl, P. & Padula, S. 2017. Risankizumab versus Ustekinumab for Moderate-to-Severe Plaque Psoriasis. New England journal of medicine, 376, 1551-1560 doi: 10.1056/NEJMoa1607017
Papp, K., Menter, A., Sofen, H., Tyring, S., Lacour, J. P., Berner, B., Bennett, N., Aslanyan, S., Flack, M. & Scholl, P. 2015. Efficacy and safety of different dose regimens of a selective IL-23p19 inhibitor (BI 655066) compared with ustekinumab in patients with moderate-to-severe plaque psoriasis with and without psoriatic arthritis. Arthritis and Rheumatology. Conference: American College of R…
Papp, K. A., Blauvelt, A., Bukhalo, M., Gooderham, M., Lacour, J. P., Menter, A., Philipp, S., Sofen, H., Tyring, S., Berner, B., Bennett, N., Burslem, K., Flack, M., Scholl, P. & Padula, S. 2016. Selective blockade of IL-23p19 with BI 655066 is associated with significant improvement in QoL outcomes compared with ustekinumab in patients with moderate-to-severe plaque psoriasis. Journal of the Am…
Asahina A, Ohtsuki M, Etoh T, Gu Y, Okun MM, Teixeira HD, et al. Adalimumab treatment optimization for psoriasis: results of a long‐term phase 2/3 Japanese study. The Journal of dermatology. 2015;42(11):1042-52.
C P, M G, J C, Y P, Girolomoni G, C F. Apremilast, an oral phosphodiesterase 4 inhibitor, in patients with moderate to severe psoriasis: 52-week results of the ESTEEM 2 Trial. Australasian College of Dermatologists 48th Annual Scientific Meeting 20152015.
Spelman L, Lebwohl M, Mordin M, Mallya UG, Gnanasakthy A, Fox T. Secukinumab treatment provides fast relief from patient-reported psoriasis burden. Australasian Journal of Dermatology. 2015;56:73.
Foley P, Sherif B, Mallya UG, Fox T, Gottlieb A. Secukinumab treatment sustains patient-reported outcome benefits through 1 year. Australasian Journal of Dermatology. 2015;56:36.
Griffiths CEM, Thaci D, Gerdes S, Arenberger P, Pulka G, Kingo K, et al. The EGALITY study: a confirmatory, randomized, double-blind study comparing the efficacy, safety and immunogenicity of GP2015, a proposed etanercept biosimilar, vs. the originator product in patients with moderate-to-severe chronic plaque-type psoriasis. British Journal of Dermatology. 2017 Apr;176(4):928-38.
Blauvelt A, Reich K, Tsai T, Tyring S, Vanaclocha F, Kingo K, et al. Secukinumab is superior to ustekinumab in clearing skin of subjects with moderate-to-severe plaque psoriasis up to 1 year: results from the CLEAR study. Journal of the american academy of dermatology2017. p. 60-9.e9.
Mrowietz U, Szepietowski J, Loewe R, Kerkhof P, Lamarca R, Ocker W, et al. Efficacy and safety of LAS41008 (dimethyl fumarate) in adults with moderate-to-severe chronic plaque psoriasis: a randomized, double-blind, Fumaderm® - and placebo-controlled trial (BRIDGE). British journal of dermatology. 2017;176(3):615-23.

## Sheet: population
Merola JF, Rich P, Dutz JP, Adams D, Kerr L, Kristensen LE. Ixekizumab improves nail and skin lesions through 52 weeks in patients with active psoriatic arthritis and inadequate response to tumour necrosis factor inhibitors. Annals of the Rheumatic Diseases. 2018;77 (Supplement 2):374-5.
Kim BR, Yang S, Choi CW, Youn SW. Comparison of NAPSI and N-NAIL for evaluation of fingernail psoriasis in patients with moderate-to-severe plaque psoriasis treated using ustekinumab. Journal of Dermatological Treatment. 2018:1-6.
Khalilieh S, Hodsman P, Xu C, Tzontcheva A, Glasgow S, Montgomery D. Pharmacokinetics of Tildrakizumab (MK-3222), an Anti-IL-23 Monoclonal Antibody, After Intravenous or Subcutaneous Administration in Healthy Subjects. Basic Clin Pharmacol Toxicol [Internet]. 2018; 123(3):[294‐300 pp.]. Available from: https://www.cochranelibrary.com/central/doi/10.1002/central/CN-01629160/full.
Mease P, Gladman D, Kavanaugh A, Nakasato P, Guerette B, Teng L, et al. Characterisation of clinical benefits in subjects classified as ACR20 non-responders at week 104 of apremilast treatment: subanalysis of 3 long-term, phase III trials. Annals of the rheumatic diseases Conference: annual european congress of rheumatology, EULAR 2018 Netherlands [Internet]. 2018; 77(Supplement 2):[201‐2 pp.]. A…
Bissonnette, R., Harel, F., Krueger, J. G., Guertin, M. C., Chabot-Blanchet, M., Gonzalez, J., Maari, C., Delorme, I., Lynde, C. W. & Tardif, J. C. 2017. TNF-alpha Antagonist and Vascular Inflammation in Patients with Psoriasis Vulgaris: A Randomized Placebo-Controlled Study. Journal of Investigative Dermatology, 137, 1638-1645 doi: http://dx.doi.org/10.1016/j.jid.2017.02.977
Foley, P., Gottlieb, A., Sullivan, J., Kubanov, A., Tao, A., Parneix, A., Hugot, S. & Milutinovic, M. 2017. Secukinumab shows significant efficacy in difficult-totreat palmoplantar psoriasis: 1.5 year data from the GESTURE study. Australasian journal of dermatology. Conference: 50th annual scientific meeting of the australasian college of dermatologists. Australia [Online], 58. http://onlinelibra…
Gottlieb, A., Sullivan, J., Kubanov, A., You, R., Regnault, P. & Frueh, J. 2017. Secukinumab shows high and sustained efficacy in patients with moderate-to-severe palmoplantar psoriasis: 2.5-year results from the GESTURE study. British Journal of Dermatology, 177 (5), e261 doi: http://dx.doi.org/10.1111/bjd.16059
Jorgensen, K. K., Olsen, I. C., Goll, G. L., Lorentzen, M., Bolstad, N., Haavardsholm, E. A., Lundin, K. E. A., Mork, C., Jahnsen, J., Kvien, T. K. & Group, N.-S. S. 2017. Switching from originator infliximab to biosimilar CT-P13 compared with maintained treatment with originator infliximab (NOR-SWITCH): a 52-week, randomised, double-blind, non-inferiority trial.[Erratum appears in Lancet. 2017 J…
Reich, K., Arenberger, P., Mrowietz, U., Jazayeri, S., Augustin, M., Parneix, A., Regnault, P., You, R. & Frueh, J. 2017. Secukinumab shows high and sustained efficacy in nail psoriasis: 2.5-year results from the TRANSFIGURE study. British Journal of Dermatology, 177 (5), e258-e259 doi: http://dx.doi.org/10.1111/bjd.16059
Sterry W, Ortonne J-P, Kirkham B, Brocq O, Robertson D, Pedersen RD, et al. Comparison of two etanercept regimens for treatment of psoriasis and psoriatic arthritis: PRESTA randomised double blind multicentre trial. Bmj. 2010;340:c147.
Sigurgeirsson B, Gottlieb A, Langley R, Philipp S, Martin R, Papavassilis C, et al. Effect of secukinumab on psoriasis symptoms and physical functioning compared with placebo and etanercept in subjects with moderate-to-severe plaque psoriasis and concomitant psoriatic arthritis: a subanalysis from the phase 3 fixture study. Scandinavian journal of rheumatology; 2014: INFORMA HEALTHCARE TELEPHONE …
Blauvelt A, Szepietowski J, Sigurgeirsson B, Tyring S, Messina I, Loeffler J, et al. Secukinumab maintains reductions in Pasi through second year of treatment: A randomized extension of the Erasure and Fixture studies in plaque psoriasis: 3348. Journal of the American Academy of Dermatology. 2016;74(5):AB271.
Mease PJ, van der Heijde D, Ritchlin CT, Okada M, Cuchacovich RS, Shuler CL, et al. Ixekizumab, an interleukin-17A specific monoclonal antibody, for the treatment of biologic-naive patients with active psoriatic arthritis: results from the 24-week randomised, double-blind, placebo-controlled and active (adalimumab)-controlled period of the phase III trial SPIRIT-P1. Annals of the rheumatic diseas…
Paul C, Reich K, Gottlieb A, Mrowietz U, Philipp S, Nakayama J, et al. Secukinumab improves hand, foot and nail lesions in moderate‐to‐severe plaque psoriasis: subanalysis of a randomized, double‐blind, placebo‐controlled, regimen‐finding phase 2 trial. Journal of the European Academy of Dermatology and Venereology. 2014;28(12):1670-5.
Sigurgeirsson B, Kircik L, Nemoto O, Mikazans I, Haemmerle S, Thurston H, et al. Secukinumab improves the signs and symptoms of moderate-to-severe plaque psoriasis in subjects with involvement of hands and/or feet: subanalysis of a randomized, double-blind, placebo-controlled, phase 2 dose-ranging study. Journal of the European Academy of Dermatology and Venereology: JEADV. 2014;28(8):1127.
Leonardi C, Langley RG, Papp K, Tyring SK, Wasel N, Vender R, et al. Adalimumab for treatment of moderate to severe chronic plaque psoriasis of the hands and feet: efficacy and safety results from REACH, a randomized, placebo-controlled, double-blind trial. Archives of dermatology. 2011;147(4):429-36.
Mease PJ, Goffe BS, Metz J, VanderStoep A, Finck B, Burge DJ. Etanercept in the treatment of psoriatic arthritis and psoriasis: a randomised trial. The Lancet. 2000;356(9227):385-90.
Reich K, Sullivan J, Arenberger P. Secukinumab is effective in subjects with nail psoriasis: 16 week results from the TRANSFIGURE study. 23rd World Congress of Dermatology; 2015.
Ortonne J, Paul C, Berardesca E, Marino V, Gallo G, Brault Y, et al. A 24‐week randomized clinical trial investigating the efficacy and safety of two doses of etanercept in nail psoriasis. British Journal of Dermatology. 2013;168(5):1080-7.
Papp K, Hu A, Rich P, Day R. Apremilast is effective in the treatment of nail psoriasis: Results from a phase IIb, randomized, controlled study. Journal of the American Academy of Dermatology. 2012;66(4).
Langley R, Zhu B, Leonardi C, Edson-Heredia E, Cameron G, Erickson J, et al. Effect of ixekizumab treatment on scalp psoriasis: Results from a phase 2 study in patients with moderate to severe psoriasis. JOURNAL OF THE AMERICAN ACADEMY OF DERMATOLOGY; 2014: MOSBY-ELSEVIER 360 PARK AVENUE SOUTH, NEW YORK, NY 10010-1710 USA. p. AB168-AB.
Poulin Y, Sofen H, Burge R, Bleakman PA, Lin C-y, Mallbris L, et al. ixekizumab treatment enabled patients with facial psoriasis to have significantly better Hrqol outcomes by week 12: results from Uncover-3: P147. Journal of the European Academy of Dermatology & Venereology. 2016;30:75.
Bagel J, Lynde C, Tyring S, Kricorian G, Shi Y, Klekotka P. Moderate to severe plaque psoriasis with scalp involvement: a randomized, double-blind, placebo-controlled study of etanercept. Journal of the American Academy of Dermatology. 2012;67(1):86-92.
McInnes I, Sieper J, Braun J, Emery P, van der Heijde D, Isaacs J, et al. Effect of secukinumab on signs and symptoms of psoriatic arthritis: results of a 24-week multicentre, double-blind, randomized, placebo-controlled trial. RHEUMATOLOGY; 2012: OXFORD UNIV PRESS GREAT CLARENDON ST, OXFORD OX2 6DP, ENGLAND. p. 90-1.

## Sheet: study design
Costanzo A, Bianchi L, Flori ML, Malara G, Stingeni L, Bartezaghi M, et al. Secukinumab shows high efficacy irrespective of HLA-Cw6 status in patients with moderate-to-severe plaque-type psoriasis: SUPREME study. British Journal of Dermatology. 2018.
Sawyer L, Fotheringham I, Wright E, Yasmeen N, Gibbons C, Holmen Moller A. The comparative efficacy of brodalumab in patients with moderate-to-severe psoriasis: a systematic literature review and network meta-analysis. Journal of Dermatological Treatment. 2018;29(6):557-68.
Bilal J, Berlinberg A, Bhattacharjee S, Trost J, Riaz IB, Kurtzman DJB. A systematic review and meta-analysis of the efficacy and safety of the interleukin (IL)-12/23 and IL-17 inhibitors ustekinumab, secukinumab, ixekizumab, brodalumab, guselkumab and tildrakizumab for the treatment of moderate to severe plaque psoriasis. Journal of Dermatological Treatment. 2018;29(6):569-78.
Bissonnette R, Luger T, Thaci D, Toth D, Lacombe A, Xia S, et al. Secukinumab demonstrates high sustained efficacy and a favourable safety profile in patients with moderate-to-severe psoriasis through 5 years of treatment (SCULPTURE Extension Study). Journal of the European Academy of Dermatology and Venereology. 2018;32(9):1507-14.
Xue W, Barbeau M, Khoudigian-Sinani S, Gray E, Saharia P, Frieder D. Efficacy of brodalumab in the treatment of moderate-to-severe psoriasis: A network meta-analysis. Value in Health. 2018;21 (Supplement 1):S239.
Merola JF, Amato DA, See K, Burge R, Mallinckrodt C, Ojeh CK, et al. Evaluation of sPGA x BSA as an Outcome Measure and Treatment Target for Clinical Practice. Journal of Investigative Dermatology. 2018;138(9):1955-61.
No DJ, Amin M, Bhutani T, Wu JJ. A systematic review of active comparator controlled clinical trials in patients with moderate-to-severe psoriasis. Journal of Dermatological Treatment. 2018;29(5):467-74.
Carrascosa JM, Rebollo F, Gomez S, De-la-Cueva P. Effects of etanercept on the patient-perceived results (PROs) in patients with moderate-to-severe plaque psoriasis: systematic review of the literature and meta-analysis. Journal of Dermatological Treatment. 2018:1-6.
Reich K, Puig L, Szepietowski J, Paul C, Rissler M, Sieder C, et al. Dose optimization of secukinumab in subjects with moderate to severe plaque psoriasis: Optimise study. Acta Dermato-Venereologica. 2018;98 (Supplement 219):11-2.
Cui L, Chen R, Subedi S, Yu Q, Gong Y, Chen Z, et al. Efficacy and safety of biologics targeting IL-17 and IL-23 in the treatment of moderate-to-severe plaque psoriasis: A systematic review and meta-analysis of randomized controlled trials. International Immunopharmacology. 2018;62:46-58.
Blauvelt A, Muram TM, See K, Mallinckrodt CH, Crowley JJ, van de Kerkhof P. Improvements in psoriasis within different body regions vary over time following treatment with ixekizumab. Journal of Dermatological Treatment. 2018;29(3):220-9.
Armstrong AW, Betts KA, Signorovitch JE, Sundaram M, Li J, Ganguli AX, et al. Number needed to treat and costs per responder among biologic treatments for moderate-to-severe psoriasis: a network meta-analysis. Current Medical Research and Opinion. 2018;34(7):1325-33.
Hsu S, Green L, Keegan BR, Kircik L, Rastogi S, Pillai R, et al. Efficacy of brodalumab in ustekinumab-naive and-experienced patients with moderate-to-severe plaque psoriasis. Journal of Clinical and Aesthetic Dermatology. 2018;11 (5 Supplement 1):S27.
Warren RB, Brnabic A, Saure D, Langley RG, See K, Wu JJ, et al. Matching-adjusted indirect comparison of efficacy in patients with moderate-to-severe plaque psoriasis treated with ixekizumab vs. secukinumab. British Journal of Dermatology. 2018;178(5):1064-71.
Wu JJ, Saure D, Schacht A, Mallbris L, Wilhelm S, Dossenbach M, et al. Matching-adjusted indirect comparisons of ixekizumab and secukinumab using etanercept and ustekinumab bridge comparators. Australasian Journal of Dermatology. 2018;59 (Supplement 1):44.
Papp KA, Leonardi CL, Blauvelt A, Reich K, Korman NJ, Ohtsuki M, et al. Ixekizumab treatment for psoriasis: integrated efficacy analysis of three double-blinded, controlled studies (UNCOVER-1, UNCOVER-2, UNCOVER-3). British Journal of Dermatology. 2018;178(3):674-81.
Papp K, Gooderham M, Polzer P, Zhang L, Augustin M. Additional efficacy benefit of continuous ixekizumab every-2-week dosing among patients with psoriasis who do not respond by week 12. British journal of dermatology Conference: 8th international congress psoriasis from gene to clinic United kingdom [Internet]. 2017 [cited included ALL Yes]; 177(5):[e297‐e8 pp.]. Available from: https://www.cochr…
Sbidian E, Chaimani A, Garcia-Doval I, Do G, Hua C, Mazaud C, et al. Systemic pharmacological treatments for chronic plaque psoriasis: A network meta-analysis. Cochrane Database of Systematic Reviews. 2017;2017 (12) (no pagination)(CD011535).
Ahadieh S, Ito K, Wolk R, Valdez H, Tallman A, Krishnaswami S, et al. Model-based meta-analysis (MBMA) for evaluating time course of clinical response across psoriasis treatments. Clinical Pharmacology and Therapeutics. 2016;1):S52.
Gupta P, Mandema JW, Ahadieh S, Wolk R, Valdez H, Mallbris L, et al. A model-based metaanalysis for dose-response comparison of psoriasis treatments. Journal of the American Academy of Dermatology. 2015;1):AB221.
Mandema J, Peterson M, Ahadieh S, Tan H, Krishnaswami S, Wolk R, et al. Evaluation of the impact of body weight on the efficacy of biologic therapies for the treatment of psoriasis: A dose-response meta-analysis. Journal of the European Academy of Dermatology and Venereology. 2013;4):11-2.
Dommasch ED, Abuabara K, Shin DB, Nguyen J, Troxel AB, Gelfand JM. The risk of infection and malignancy with tumor necrosis factor antagonists in adults with psoriatic disease: A systematic review and meta-analysis of randomized controlled trials. Journal of the American Academy of Dermatology. 2011;64(6):1035-50.
Egeberg A, Wu JJ, Korman N, Solomon JA, Goldblum O, Zhao F, et al. Ixekizumab treatment shows a neutral impact on cardiovascular parameters in patients with moderate-to-severe plaque psoriasis: Results from UNCOVER-1, UNCOVER-2, and UNCOVER-3. Journal of the American Academy of Dermatology. 2018;79(1):104-9.e8.
Loos AM, Liu S, Segel C, Ollendorf DA, Pearson SD, Linder JA. Comparative effectiveness of targeted immunomodulators for the treatment of moderate-to-severe plaque psoriasis: A systematic review and network meta-analysis. Journal of the American Academy of Dermatology. 2018;79(1):135-44.e7.
Geng W, Zhao J, Fu J, Zhang H, Qiao S. Efficacy of several biological therapies for treating moderate to severe psoriasis: A network meta-analysis. Experimental and Therapeutic Medicine. 2018;16(6):5085-95.
Sawyer LM, Cornic L, Levin LA, Gibbons C, Moller AH, Jemec GB. Long-term efficacy of novel therapies in moderate-to-severe plaque psoriasis: a systematic review and network meta-analysis of PASI response. Journal of the European Academy of Dermatology and Venereology. 2018.
Biskupiak J, Lin T, Kang R, Armstrong A, Brixner D. Comparative efficacy of fixed combination halobetasol/ tazarotene lotion to apremilast for treatment of moderately severe plaque psoriasis using the investigator global assessment and body surface area to assess disease severity product. Journal of Managed Care and Specialty Pharmacy. 2018;24 (10 A):S75-S6.
Lv J, Zhou D, Wang Y, Zhao J, Chen Z, Zhang J, et al. Quantitative evaluation to efficacy and safety of therapies for psoriasis: A network meta-analysis. Molecular Pain. 2018;14(no pagination).
Blauvelt A, Reich K, Lebwohl M, Burge D, Arendt C, Peterson L, et al. Certolizumab pegol for the treatment of patients with moderate-to-severe chronic plaque psoriasis: pooled analysis of week 16 data from three randomized controlled trials. Journal of the European Academy of Dermatology and Venereology. 2018.
Leonardi C, Maari C, Philipp S, Goldblum O, Zhang L, Burkhardt N, et al. Maintenance of skin clearance with ixekizumab treatment of psoriasis: Three-year results from the UNCOVER-3 study. Journal of the American Academy of Dermatology. 2018;79(5):824-30.e2.
Lee EB, Amin M, Bhutani T, Wu JJ. Emerging therapies in psoriasis: a systematic review. Cutis. 2018;S. 101(3):5-9.
Griffiths CE, Papp KA, Kimball AB, Randazzo B, Wasfi Y, Li S, et al. Two-year efficacy and safety of guselkumab for treatment of moderate-to-severe psoriasis: phase 3 voyage 1 trial. Annals of the rheumatic diseases Conference: annual european congress of rheumatology, EULAR 2018 Netherlands [Internet]. 2018; 77(Supplement 2):[1580‐1 pp.]. Available from: https://www.cochranelibrary.com/central/d…
Secukinumab demonstrates high sustained efficacy and a favourable safety profile in patients with moderate-to-severe psoriasis through 5 years of treatment (SCULPTURE Extension Study). Journal of the european academy of dermatology and venereology : JEADV [Internet]. 2018. Available from: https://www.cochranelibrary.com/central/doi/10.1002/central/CN-01644114/full.
Blauvelt A, Reich K, Papp KA, Kimball AB, Gooderham M, Tyring SK, et al. Safety of tildrakizumab for moderate-to-severe plaque psoriasis: pooled analysis of three randomized controlled trials. British journal of dermatology [Internet]. 2018; 179(3):[615‐22 pp.]. Available from: https://www.cochranelibrary.com/central/doi/10.1002/central/CN-01645090/full.
Crowley J, Leonardi C, Sturgill-Koszycki S, Menter A, Mendelsohn AM, Li Q, et al. Incidence of infections in clinical trials of tildrakizumab for moderate to severe chronic plaque psoriasis. Annals of the rheumatic diseases Conference: annual european congress of rheumatology, EULAR 2018 Netherlands [Internet]. 2018; 77(Supplement 2):[1020‐1 pp.]. Available from: https://www.cochranelibrary.com/c…
Crowley J, Papp KA, Hong CH, Parno J, Mendelsohn AM, Li Q, et al. Efficacy of tildrakizumab in etanercept partial or nonresponders. Annals of the rheumatic diseases Conference: annual european congress of rheumatology, EULAR 2018 Netherlands [Internet]. 2018; 77(Supplement 2):[1575‐6 pp.]. Available from: https://www.cochranelibrary.com/central/doi/10.1002/central/CN-01647424/full.
Gooderham M, Elewski BE, Pariser DM, Sofen H, Mendelsohn AM, Cichanowitz N, et al. Incidence of serious gastrointestinal events and inflammatory bowel disease among tildrakizumab-treated patients with moderate to severe plaque psoriasis: data from 3 large randomised clinical trials. Annals of the rheumatic diseases Conference: annual european congress of rheumatology, EULAR 2018 Netherlands [Inte…
Papp KA, Yang M, Sundaram M, Jarvis J, Betts KA, Bao Y, et al. Comparison of Adalimumab and Etanercept for the Treatment of Moderate to Severe Psoriasis: An Indirect Comparison Using Individual Patient Data from Randomized Trials. Value in Health. 2018;21(1):1-8.
Lebwohl MG, Papp KA, Marangell LB, Koo J, Blauvelt A, Gooderham M, et al. Psychiatric adverse events during treatment with brodalumab: Analysis of psoriasis clinical trials. Journal of the American Academy of Dermatology. 2018;78(1):81-9.e5.
Andrew Blauvelt, Kristian Reich, Kim A. Papp, Alexa B. Kimball, Melinda Gooderham, Stephen K. Tyring, Rodney Sinclair, Diamant Thaci, Qing Li, Nicole Cichanowitz, Stuart Green, Carmen La Rosa. Safety of Tildrakizumab for Moderate-to-Severe Chronic Plaque Psoriasis: Pooled Analysis of Three Randomized Controlled Studies
Jeffrey Crowley, Kim A. Papp, Hong ho Hong, Jeff Parno, Alan M. Mendelsohn, Qing Li, Nicole Cichanowitz, Stuart Green, Carmen La Rosa. Efficicy of Tildrakizumab in Etenercept Partial or Nonresponders
2017. Correction to: Psoriasis patients with psoriasis Area and Severity Index (PASI) 90 response achieve greater health-related quality-of-life improvements than those with PASI 75-89 response: results from two phase 3 studies of secukinumab.[Erratum for J Dermatolog Treat. 2017 Sep
Abrouk, M., Gandy, J., Nakamura, M., Lee, K., Brodsky, M., Singh, R., Zhu, H., Farahnik, B., Bhutani, T. & Koo, J. 2017. Secukinumab in the Treatment of Psoriasis and Psoriatic Arthritis: A Review of the Literature. Skin Therapy Letter, 22, 1-6 doi:
Anonymous 2017. Corrigendum to: Continuous dosing versus interrupted therapy with ixekizumab: an integrated analysis of two phase 3 trials in psoriasis (Journal of the European Academy of Dermatology and Venereology, (2017), 31, 6, (1004-1013), 10.1111/jdv.14163). Journal of the European Academy of Dermatology and Venereology. doi: http://dx.doi.org/10.1111/jdv.14529
Anonymous 2017. Corrigendum to: Psoriasis patients with psoriasis Area and Severity Index (PASI) 90 response achieve greater health-related quality-of-life improvements than those with PASI 75-89 response: results from two phase 3 studies of secukinumab (Journal of Dermatological Treatment, (2017), 28, 6, (492-499), 10.1080/09546634.2017.1294727). Journal of Dermatological Treatment. doi: http://…
Bissonnette, R., Luger, T., Thaci, D., Toth, D., Messina, I., You, R., Guana, A., Fox, T., Papavassilis, C., Gilloteau, I. & Mrowietz, U. 2017. Secukinumab sustains good efficacy and favourable safety in moderate-to-severe psoriasis after up to 3 years of treatment: results from a double-blind extension study. British Journal of Dermatology, 177, 1033-1042 doi: http://dx.doi.org/10.1111/bjd.15706
Blauvelt, A., Gooderham, M., Iversen, L., Ball, S., Zhang, L., Agada, N., Reich, K. & Dossenbach, M. 2017. Efficacy and safety of ixekizumab for the treatment of plaque psoriasis: Results through 108 weeks randomised, phase III clinical trial (UNCOVER-3). Journal of Investigative Dermatology, 137 (10 Supplement 2), S260 doi: http://dx.doi.org/10.1016/j.jid.2017.07.593
Blauvelt, A., Gooderham, M., Iversen, L., Ball, S., Zhang, L., Agada, N. O. & Reich, K. 2017. Efficacy and safety of ixekizumab for the treatment of moderate-to-severe plaque psoriasis: Results through 108 weeks of a randomized, controlled phase 3 clinical trial (UNCOVER-3). Journal of the American Academy of Dermatology, 77, 855-862 doi: http://dx.doi.org/10.1016/j.jaad.2017.06.153
Blauvelt, A., Muram, T. M., See, K., Mallinckrodt, C. H., Crowley, J. J. & Van De Kerkhof, P. 2017. Improvements in psoriasis within different body regions vary over time following treatment with ixekizumab. Journal of Dermatological Treatment, 1-10 doi: http://dx.doi.org/10.1080/09546634.2017.1365114
Blauvelt, A., Papp, K. A., Sofen, H., Augustin, M., Yosipovitch, G., Katoh, N., Mrowietz, U., Ohtsuki, M., Poulin, Y., Shrom, D., Burge, R., See, K., Mallbris, L. & Gordon, K. B. 2017. Continuous dosing versus interrupted therapy with ixekizumab: an integrated analysis of two phase 3 trials in psoriasis.[Erratum appears in J Eur Acad Dermatol Venereol. 2017 Oct
Burden, A. 2017. Etanercept or infliximab for psoriasis? An independent randomized clinical trial. British journal of dermatology, 176, 565 doi: 10.1111/bjd.15160
Burkhardt, N., Mrowietz, U., Carrascosa, J., Fernandez-Penas, P., Guede, D., Wilhelm, S., Dossenbach, M. & Julien, D. 2017. Absolute and relative PASI over 1 year of treatment with ixekizumab (IXE): descriptive analysis in patients with moderate-to-severe plaque psoriasis. Australasian journal of dermatology. Conference: 50th annual scientific meeting of the australasian college of dermatologists…
Carrera, C. G., Dapavo, P., Malagoli, P., Naldi, L., Arancio, L., Gaiani, F., Egan, C. G., Di Mercurio, M. & Cattaneo, A. 2017. PACE study: real-life Psoriasis Area and Severity Index (PASI) 100 response with biological agents in moderate-severe psoriasis. Journal of Dermatological Treatment, 1-6 doi: http://dx.doi.org/10.1080/09546634.2017.1395805
Crowley, J., Wollenhaupt, J., Reich, K., Paris, M., Chen, R. & Mease, P. 2017. >=156-week apremilast safety in psoriasis and psoriatic arthritis patients: pooled analysis of the ESTEEM and PALACE phase 3 trials. Australasian journal of dermatology. Conference: 50th annual scientific meeting of the australasian college of dermatologists. Australia [Online], 58. http://onlinelibrary.wiley.com/o/coc…
Gottlieb, A. B., Merola, J. F., Chen, R., Levi, E. & Duffin, K. C. 2017. Assessing clinical response and defining minimal disease activity in plaque psoriasis with the Physician Global Assessment and body surface area (PGA x BSA) composite tool: An analysis of apremilast phase 3 ESTEEM data. Journal of the American Academy of Dermatology, 77, 1178-1180 doi: http://dx.doi.org/10.1016/j.jaad.2017.0…
Griffiths, C. E. M., Fava, M., Miller, A. H., Russell, J., Ball, S. G., Xu, W., Acharya, N. & Rapaport, M. H. 2017. Impact of Ixekizumab Treatment on Depressive Symptoms and Systemic Inflammation in Patients with Moderate-to-Severe Psoriasis: An Integrated Analysis of Three Phase 3 Clinical Studies. Psychotherapy and Psychosomatics, 86, 260-267 doi: http://dx.doi.org/10.1159/000479163
Hu, C., Randazzo, B., Sharma, A. & Zhou, H. 2017. Improvement in latent variable indirect response modeling of multiple categorical clinical endpoints: application to modeling of guselkumab treatment effects in psoriatic patients. Journal of Pharmacokinetics & Pharmacodynamics, 44, 437-448 doi: https://dx.doi.org/10.1007/s10928-017-9531-3
Kim, D. W., Kim, T. H., Kwon, S. R., Lee, E. Y., Son, C. N., Kim, Y. S., Kim, S. H., Park, Y. B., Hur, J. W., Lee, H. S., Lee, S. J. & Suh, J. H. 2017. Effectiveness and safety of CT-P13 in patients with rheumatoid arthritis, ankylosing spondylitis, psoriatic arthritis and plaque psoriasis: Observational study in republic of Korea. Arthritis and Rheumatology. Conference: American College of Rheum…
Lebwohl, M., Reich, K., Paul, C., Rosen, M. & Hansen, K. 2017. Brodalumab is efficacious in patients with moderate-to-severe psoriasis irrespective of prior use of, and response to, other biological therapies. British Journal of Dermatology, 177 (Supplement 1), 64-65 doi: http://dx.doi.org/10.1111/bjd.15426
Lebwohl, M., Reich, K., Paul, C., Rosen, M. & Hansen, K. 2017. Brodalumab provides rapid improvement in psoriasis-related itch and pain in patients with moderate-to-severe plaque psoriasis. British Journal of Dermatology, 177 (Supplement 1), 75 doi: http://dx.doi.org/10.1111/bjd.15426
Lebwohl, M. G., Papp, K. A., Marangell, L. B., Koo, J., Blauvelt, A., Gooderham, M., Wu, J. J., Rastogi, S., Harris, S., Pillai, R. & Israel, R. J. 2018. Psychiatric adverse events during treatment with brodalumab: Analysis of psoriasis clinical trials. Journal of the American Academy of Dermatology, 78, 81-89.e5 doi: http://dx.doi.org/10.1016/j.jaad.2017.08.024
Menter, A., Warren, R., Langley, R., Merola, J., Kerr, L., Dennehy, E., Shrom, D., Amato, D., Okubo, Y. & Reich, K. 2017. Efficacy of ixekizumab compared to etanercept and placebo in patients with moderate-to-severe plaque psoriasis and non-pustular palmoplantar involvement: results from three phase 3 trials (UNCOVER-1, UNCOVER-2 and UNCOVER-3). Journal of the european academy of dermatology and …
Papp, K., Gooderham, M., Polzer, P., Zhang, L. & Augustin, M. 2017. Additional efficacy benefit of continuous ixekizumab every-2-week dosing among patients with psoriasis who do not respond by week 12. British Journal of Dermatology, 177 (5), e297-e298 doi: http://dx.doi.org/10.1111/bjd.16059
Perks, B. 2017. Randomized non-inferiority trial fails to find inferiority switching from infliximab originator to CT-P13 biosimilar. GaBI Journal, 6 (4) (no pagination) doi:
Reich, K., Goodfield, M., Green, L., Nograles, K., Chen, R., Levi, E. & Langley, R. G. B. 2017. Efficacy and safety of apremilast through 104 weeks in subjects with moderate to severe psoriasis randomized to placebo, apremilast, or etanercept who continued on or switched to apremilast after week 16 in a phase 3B study. Arthritis and Rheumatology. Conference: American College of Rheumatology/Assoc…
Reich, K., Leonardi, C., Lebwohl, M., Kerdel, F., Okubo, Y., Romiti, R., Goldblum, O., Dennehy, E., Kerr, L. & Sofen, H. 2017. Sustained response with ixekizumab treatment of moderate-to-severe psoriasis with scalp involvement: results from three phase 3 trials (UNCOVER-1, UNCOVER-2, UNCOVER-3). Journal of dermatological treatment, 28, 282-287 doi: 10.1080/09546634.2016.1249820
Reich, K., Leonardi, C., Papp, K., Gottlieb, A., Thaci, D., Schacht, A., Ball, S., Agada, N. & Mallbris, L. 2017. Comment on "Quantitative Evaluation of Biologic Therapy Options for Psoriasis: A Systematic Review and Network Meta-Analysis". Journal of Investigative Dermatology, 137, 2642-2644 doi: http://dx.doi.org/10.1016/j.jid.2017.06.031
Sinclair, R., Reich, K., Papp, K., Tyring, S., Thaci, D., Cichanowitz, N., Blauvelt, A., Liu, K., Li, Q., Rosa, C., Green, S. & Kimball, A. 2017. Tildrakizumab, a selective IL-23p19 antibody, in the treatment of chronic plaque psoriasis: results from two randomised, controlled, phase 3 trials. Australasian journal of dermatology. Conference: 50th annual scientific meeting of the australasian coll…
Stander, S., Loser, K., Metze, D., Zimmermann, J. & Luger, T. A. 2017. Itchyqol assessment in psoriasis vulgaris: Correlation analysis of patient baseline data from a randomized controlled trial (PSORITUS). Acta Dermato-Venereologica, 97 (8), 1057 doi:
Strober, B., Gottlieb, A., Sherif, B., Mollon, P., Gilloteau, I., Mcleod, L., Fox, T., Mordin, M., Gnanasakthy, A., Papavassilis, C. & Lebwohl, M. 2017. Secukinumab sustains early patient-reported outcome benefits through 1 year: results from 2 phase III randomized placebo-controlled clinical trials comparing secukinumab with etanercept. Journal of the american academy of dermatology, 76, 655-661…
Tsai, Y. C. & Tsai, T. F. 2016. A review of clinical trials of biologic agents and small molecules for psoriasis in Asian subjects. Giornale Italiano di Dermatologia e Venereologia, 151, 412-31 doi:
Wu, J. J., Egeberg, A., Solomon, J. A., Osuntokun, O., Goldblum, O., Moriarty, S., Zhao, F., Korman, N. & Vincent, M. 2017. Ixekizumab treatment shows a neutral impact on the glucose and lipid profile of patients with moderate-to-severe psoriasis: Results from UNCOVER-1,-2, and-3. Journal of Investigative Dermatology, 137 (10 Supplement 2), S260 doi: http://dx.doi.org/10.1016/j.jid.2017.07.591
Armstrong, A., Blauvelt, A., Wu, J., Keegan, B. R., Rastogi, S., Pillai, R. & Israel, R. 2018. Retreatment With Brodalumab Results in High Response Rates in Patients With Psoriasis After Treatment Interruption. 76th Annual Meeting of the American Academy of Dermatology, February 16-20. San Diego, California: doi:
Armstrong, A., Hsu, S., Lebwohl, M., Sobell, J., Rastogi, S., Pillai, R. & Israel, R. J. 2018. Efficacy of Brodalumab in Patients With Prior Biologic Exposure and Inadequate Response to Ustekinumab. 76th Annual Meeting of the American Academy of Dermatology, February 16-20. San Diego, California: doi:
Armstrong, A., Lambert, J., Prussick, R., Geng, Z. & Reyes Servín, O. 2018. Efficacy of Adalimumab Compared With Placebo Stratified by Baseline Disease Severity in Patients With Moderate to Severe Psoriasis From the CHAMPION and REVEAL Studies. 76th Annual Meeting of the American Academy of Dermatology, February 16-20. San Diego, California: doi:
Blauvelt, A., Reich, K., Papp, K., Kimball, A., Gooderham, M., Tyring, S., Sinclair, R., Thaci, D., Li, Q., Cichanowitz, N., Green, S. & La Rosa, C. 2018. Safety of Tildrakizumab for Moderate-to-Severe Chronic Plaque Psoriasis: Pooled Analysis of Three Randomized Controlled Studies. 76th Annual Meeting of the American Academy of Dermatology, February 16-20. San Diego, California: doi:
Blauvelt, A., Sofen, H., Papp, K., Gooderham, M., Zhao, Y., Lowry, S., Parno, J., Li, Q., La Rosa, C. & Reich, K. 2018. Tildrakizumab efficacy over time by week 28 response levels in two Phase 3 clinical trials in patients with chronic plaque psoriasis. 76th Annual Meeting of the American Academy of Dermatology, February 16-20. San Diego, California: doi:
Blauvelt, A., Tyring, S., Langley, R., Rastogi, S., Pillai, R. & Israel, R. 2018. Efficacy and Safety of Brodalumab in Patients With Inadequate Response to Ustekinumab: Analysis of Two Phase 3 Psoriasis Studies. 76th Annual Meeting of the American Academy of Dermatology, February 16-20. San Diego, California: doi:
Crowley, J., Leonardi, C., Sturgill-Koszycki, S., Menter, A., Mendelsohn, A., Li, Q., Cichanowitz, N., Green, S. & La Rosa, C. 2018. Incidence of Infections in Clinical Trials of Tildrakizumab for Moderate-to-Severe Chronic Plaque Psoriasis. 76th Annual Meeting of the American Academy of Dermatology, February 16-20. San Diego, California: doi:
Gooderham, M., Elewski, B. E., Pariser, D., Sofen, H., Mendelsohn, A., Cichanowitz, N., Li, Q. & La Rosa, C. 2018. Incidence of Serious Gastrointestinal Events and Inflammatory Bowel Disease Among Tildrakizumab-treated Patients with Moderate-to-Severe Plaque Psoriasis: Data from 3 Large Randomized Clinical Trials. 76th Annual Meeting of the American Academy of Dermatology, February 16-20. San Die…
Gordon, K., Reich, K., Pariser, D., Menter, A., Tyring, S., Sofen, H., Rozzo, S., Parno, J., Li, Q. & La Rosa, C. 2018. Efficacy responses with tildrakizumab in moderate-to-severe chronic plaque psoriasis patients with prior exposure to apremilast: results of a pooled analysis of reSURFACE 1 and reSURFACE 2. 76th Annual Meeting of the American Academy of Dermatology, February 16-20. San Diego, Ca…
Green, L., Hsu, S., Papp, K., Alexander, B., Rastogi, S. & Israel, R. 2018. Fungal Infections in Patients With Psoriasis During Treatment With Brodalumab: Analysis of Clinical Trials. 76th Annual Meeting of the American Academy of Dermatology, February 16-20, 6839 doi:
Green, L., Hsu, S., Papp, K., Rastogi, S., Pillai, R. & Israel, R. 2018. Long-term Efficacy of Brodalumab in Ustekinumab-Responsive Patients With Moderate-to-Severe Psoriasis. 76th Annual Meeting of the American Academy of Dermatology, February 16-20. San Diego, California: doi:
Griffiths, C. E., Radtke, M. A., Youn, S. W., Bissonnette, R., Song, M., Wasfi, Y., Randazzo, B., You, Y., Shen, Y. & Strober, B. 2018. Clinical Response After Guselkumab Treatment Among Adalimumab PASI 90 Non-responders: Results From the VOYAGE 1 and 2 Trials. 76th Annual Meeting of the American Academy of Dermatology, February 16-20. San Diego, California: doi:
Kerbusch, T., Li, H., Wada, R. & Wenning, L. 2018. Exposure-response analyses from a phase 2b and two phase 3 randomized controlled trials of tildrakizumab for the treatment of chronic plaque psoriasis. 76th Annual Meeting of the American Academy of Dermatology, February 16-20. San Diego, California: doi:
Leonardi, C., Maari, C., Phillipp, S., Crowley, J., Zhang, L., Ball, S., Mallbris, L. & Gonzalez, P. 2018. Long-term Efficacy and Safety of Ixekizumabfor the Treatment of Moderate-to-Severe Plaque Psoriasis Sustained for 3 Years:Results of a Randomized, Controlled Phase 3 Study (UNCOVER-3). 76th Annual Meeting of the American Academy of Dermatology, February 16-20. San Diego, California: doi:
Papp, K., Sobell, J., Tyring, S., Rastogi, S. & Israel, R. 2018. Treatment of Moderate-to-Severe Psoriasis: 2-Year Data From 3 Pivotal Phase 3 Clinical Trials. 76th Annual Meeting of the American Academy of Dermatology, February 16-20. San Diego, California: doi:
Reich, K., Kimball, A., Li, Q., Van Aarle, F., Kerbusch, T., Montgomery, D. & Blauvelt, A. 2018. Immunogenicity with tildrakizumab, an anti-IL-23p19 monoclonal antibody, in a pooled analysis of three randomized controlled trials in patients with chronic plaque psoriasis. 76th Annual Meeting of the American Academy of Dermatology, February 16-20. San Diego, California: doi:
Strober, B., Armstrong, A., Tyring, S., Papp, K., Rastogi, S., Pillai, R. & Israel, R. 2018. Maintenance of Response to Brodalumab at 52 Weeks Among Patients With Moderate-to-Severe Psoriasis: Post Hoc Analysis of Two Phase 3 Studies. 76th Annual Meeting of the American Academy of Dermatology, February 16-20. San Diego, California: doi:
Ahadieh, S., Hernandez, C. & Peterson, M. 2017. A joint model-based meta-analysis (MBMA) quantifying the relationship between PASI75 And PASI score in psoriasis studies. Journal of Pharmacokinetics and Pharmacodynamics, 44 (1 Supplement 1), S96 doi: http://dx.doi.org/10.1007/s10928-017-9536-y
Al Sawah, S., Foster, S. A., Burge, R., Amato, D., Schacht, A., Zhu, B., Hartz, S. & Leonardi, C. 2017. Cost per additional responder for ixekizumab and other FDA-approved biologics in moderate-to-severe plaque psoriasis. Journal of Medical Economics, 20, 1224-1230 doi: http://dx.doi.org/10.1080/13696998.2017.1362413
Imafuku, S., Nakano, A., Dakeshita, H., Li, J., Betts, K. A. & Guerin, A. 2018. Number needed to treat and costs per responder among biologic treatments for moderate-to-severe plaque psoriasis in Japan. Journal of Dermatological Treatment, 29, 24-31 doi: https://dx.doi.org/10.1080/09546634.2017.1341607
Jabbar-Lopez, Z. K., Yiu, Z. Z. N., Ward, V., Exton, L. S., Mohd Mustapa, M. F., Samarasekera, E., Burden, A. D., Murphy, R., Owen, C. M., Parslew, R., Venning, V., Warren, R. B. & Smith, C. H. 2017. Quantitative Evaluation of Biologic Therapy Options for Psoriasis: A Systematic Review and Network Meta-Analysis. Journal of Investigative Dermatology, 137, 1646-1654 doi: http://dx.doi.org/10.1016/j…
Loos, A. M., Liu, S., Segel, C., Ollendorf, D., Pearson, S. D. & Linder, J. A. 2017. Comparative effectiveness of targeted immunomodulators for the treatment of moderate-to-severe plaque psoriasis: A systematic review and network meta-analysis. Value in Health, 20 (5), A210 doi:
No, D. J., Amin, M., Bhutani, T. & Wu, J. J. 2017. A systematic review of active comparator controlled clinical trials in patients with moderate-to-severe psoriasis. Journal of Dermatological Treatment, 1-8 doi: http://dx.doi.org/10.1080/09546634.2017.1402116
Rolston, V. S., Kimmel, J., Hudesman, D., Chang, S., Bosworth, B. P. & Popov, V. 2017. Adverse events with use of ustekinumab: A systematic review and meta-analysis. Gastroenterology, 152 (5 Supplement 1), S578-S579 doi:
Sanchez, I. M., Sorenson, E., Levin, E. & Liao, W. 2017. The Efficacy of Biologic Therapy for the Management of Palmoplantar Psoriasis and Palmoplantar Pustulosis: A Systematic Review. Dermatology and Therapy, 7, 425-446 doi: http://dx.doi.org/10.1007/s13555-017-0207-0
Sawyer, L., Fotheringham, I., Cornic, L., Yasmeen, N., Jemec, G., Levin, L., Hansen, J. B., Gibbons, C., Moller, A. H. & Marques, R. 2017. Assessing the longer-term efficacy of biologic therapies and apremilast for patients with moderate-to-severe psoriasis: A systematic review and network meta-analysis. Value in Health, 20 (9), A801 doi: http://dx.doi.org/10.1016/j.jval.2017.08.2380
Sawyer, L., Fotheringham, I., Wright, E., Bermingham, S., Gibbons, C., Moller, A. H. & Marques, R. 2017. A network meta-analysis to evaluate the efficacy of brodalumab in the treatment of moderate-to-severe psoriasis. Value in Health, 20 (9), A801 doi: http://dx.doi.org/10.1016/j.jval.2017.08.2379
Sbidian, E., Chaimani, A., Garcia-Doval, I., Do, G., Hua, C., Mazaud, C., Droitcourt, C., Hughes, C., Ingram, J. R., Naldi, L., Chosidow, O. & Le Cleach, L. 2017. Systemic pharmacological treatments for chronic plaque psoriasis: A network meta-analysis. Cochrane Database of Systematic Reviews, 2017 (12) (no pagination) doi: http://dx.doi.org/10.1002/14651858.CD011535.pub2
Tausend, W., Downing, C. & Tyring, S. 2014. Systematic review of interleukin-12, interleukin-17, and interleukin-23 pathway inhibitors for the treatment of moderate-to-severe chronic plaque psoriasis: Ustekinumab, briakinumab, tildrakizumab, guselkumab, secukinumab, ixekizumab, and brodalumab. Journal of Cutaneous Medicine and Surgery, 18, 156-169 doi: http://dx.doi.org/10.2310/7750.2013.13125
Kerbusch, T., Li, H., Wada, R. & Wenning, L. 2018. Exposure-response analyses from a phase 2b and two phase 3 randomized controlled trials of tildrakizumab for the treatment of chronic plaque psoriasis. 76th Annual Meeting of the American Academy of Dermatology, February 16-20. San Diego, California: doi:
Leonardi, C., Maari, C., Phillipp, S., Crowley, J., Zhang, L., Ball, S., Mallbris, L. & Gonzalez, P. 2018. Long-term Efficacy and Safety of Ixekizumabfor the Treatment of Moderate-to-Severe Plaque Psoriasis Sustained for 3 Years:Results of a Randomized, Controlled Phase 3 Study (UNCOVER-3). 76th Annual Meeting of the American Academy of Dermatology, February 16-20. San Diego, California: doi:
Papp, K., Sobell, J., Tyring, S., Rastogi, S. & Israel, R. 2018. Treatment of Moderate-to-Severe Psoriasis: 2-Year Data From 3 Pivotal Phase 3 Clinical Trials. 76th Annual Meeting of the American Academy of Dermatology, February 16-20. San Diego, California: doi:
Reich, K., Kimball, A., Li, Q., Van Aarle, F., Kerbusch, T., Montgomery, D. & Blauvelt, A. 2018. Immunogenicity with tildrakizumab, an anti-IL-23p19 monoclonal antibody, in a pooled analysis of three randomized controlled trials in patients with chronic plaque psoriasis. 76th Annual Meeting of the American Academy of Dermatology, February 16-20. San Diego, California: doi:
Strober, B., Armstrong, A., Tyring, S., Papp, K., Rastogi, S., Pillai, R. & Israel, R. 2018. Maintenance of Response to Brodalumab at 52 Weeks Among Patients With Moderate-to-Severe Psoriasis: Post Hoc Analysis of Two Phase 3 Studies. 76th Annual Meeting of the American Academy of Dermatology, February 16-20. San Diego, California: doi:
Sator P, Richter L, Saxinger W, Vasiljevic M, Stingl G. Adalimumab in the treatment of moderate‐to‐severe chronic plaque psoriasis in patients switching from other biologics. Journal of the European Academy of Dermatology and Venereology. 2015;29(9):1742-9.
Asahina A, Ohtsuki M, Etoh T, Gu Y, Okun MM, Teixeira HD, et al. Adalimumab treatment optimization for psoriasis: results of a long‐term phase 2/3 Japanese study. The Journal of dermatology. 2015;42(11):1042-52.
Korman N, Poulin Y, Griffiths C, Chimenti S, Sofen H, Philipp S, et al. Apremilast, an oral phosphodiesterase 4 inhibitor, in patients with moderate to severe plaque psoriasis: pooled 16-week efficacy in patient subgroups (ESTEEM 1 and 2). Journal of the American Academy of Dermatology. 2015;72(5).
Yamauchi P, Maa J-f, Valdecantos W. Baseline demographics and disease characteristics of long-term responders to adalimumab in reveal: P148. Journal of the European Academy of Dermatology & Venereology. 2016;30:75-6.
Puig L, Strohal R, Husni ME, Tsai T-F, Noppakun N, Szumski A, et al. Cardiometabolic profile, clinical features, quality of life and treatment outcomes in patients with moderate-to-severe psoriasis and psoriatic arthritis. Journal of Dermatological Treatment. 2015;26(1):7-15.
Kirby B, Mrowietz U, Szumski A, Jones H, Malbris L. Cardiovascular disease risk profile in psoriasis patients with and without treatment response in the pristine study: p 073. Journal of the European Academy of Dermatology & Venereology. 2013;27:31.
Busard C, Zweegers J, Limpens J, Langendam M, Spuls PI. Combined use of systemic agents for psoriasis: a systematic review. JAMA dermatology. 2014;150(11):1213-20.
Wilson J, Standfield L, Paech D, Sunduram M, Mulani P. Comparative effectiveness of Adalimumab and Etanercept in patients with chronic plaque psoriasis. Australasian Journal of Dermatology. 2012;53:54.
Gordon K, Karunaratne M, Williams DA, Okun MM. Consistent High Efficacy Adalimumab Pasi75 Responders: a Post Hoc Analysis of Reveal: 3475. Journal of the American Academy of Dermatology. 2016;74(5):AB242.
Zhu B, Edson-Heredia E, Cameron G, Shen W, Erickson J, Shrom D, et al. Early clinical response predicts subsequent response in the treatment of moderate to severe plaque psoriasis in a phase 2 trial with ixekizumab (ly2439821): p 022. Journal of the European Academy of Dermatology & Venereology. 2013;27:10.
Kalb RE, Blauvelt A, Sofen HL, Chevrier M, Amato D, Calabro S, et al. Effect of infliximab on health-related quality of life and disease activity by body region in patients with moderate-to-severe psoriasis and inadequate response to etanercept: results from the PSUNRISE trial. Journal of drugs in dermatology: JDD. 2013;12(8):874-80.
Papp KA, Signorovitch J, Ramakrishnan K, Andrew PY, Gupta SR, Bao Y, et al. Effects of Adalimumab versus Placebo on Risk of Symptom Worsening in Psoriasis and Subsequent Impacts on Health-Related Quality-of-Life. Clinical drug investigation. 2011;31(1):51-60.
Menter A, Gordon KB, Leonardi CL, Gu Y, Goldblum OM. Efficacy and safety of adalimumab across subgroups of patients with moderate to severe psoriasis. Journal of the American Academy of Dermatology. 2010;63(3):448-56.
Blauvelt A, Papp K, Puig L, Dutronc Y, Kerr L, Mallbris L, et al. Efficacy and safety of ixekizumab in psoriasis patients who failed to reach Pasi 75 on etanercept: subanalysis of Uncover-3: P026. Journal of the European Academy of Dermatology & Venereology. 2016;30:18.
Reich K, Papp K, van de Kerkhof P, Zhang Z, Nograles K, Soung J. Efficacy of apremilast sustained through week 52 in patients with moderate to severe psoriasis who continued on apremilast or switched from etanercept treatment: results from the liberate study: P137. Journal of the European Academy of Dermatology & Venereology. 2016;30:68.
Micali G, Wilsmann-Theis D, Mallbris L, Gallo G, Marino V, Brault Y, et al. Etanercept reduces symptoms and severity of psoriasis after cessation of cyclosporine therapy: results of the SCORE study. Acta dermato-venereologica. 2015;95(1):57-61.
Papp K, Barber K, Bissonnette R, Bourcier M, Lynde C, Poulin Y, et al. Improvements in patient‐reported outcomes in patients with psoriasis receiving etanercept plus topical therapies: results from REFINE. Journal of the European Academy of Dermatology and Venereology. 2015;29(8):1555-61.
Kimball A, Gordon KB, Fakharzadeh S, Yeilding N, Szapary P, Schenkel B, et al. Long‐term efficacy of ustekinumab in patients with moderate‐to‐severe psoriasis: results from the PHOENIX 1 trial through up to 3 years. British Journal of Dermatology. 2012;166(4):861-72.
Gordon KB, Papp KA, Langley RG, Ho V, Kimball AB, Guzzo C, et al. Long-term safety experience of ustekinumab in patients with moderate to severe psoriasis (Part II of II): results from analyses of infections and malignancy from pooled phase II and III clinical trials. Journal of the American Academy of Dermatology. 2012;66(5):742-51.
Leonardi C, Leutz A, Blauvelt A, Langley R, Luger T, Ohtsuki M, et al. Maintenance of Efficacy Results from Uncover-1: A Phase 3 Trial of Ixekizumab for Moderate-to-severe Plaque Psoriasis: p04. Journal der Deutschen Dermatologischen Gesellschaft. 2016;14:4.
Fan T, Bennett H, Smith N, Marin M, Shuvayu S. Mixed treatment comparison of infliximab with ustekinumab in patients with moderate to severe psoriasis. British Journal of Dermatology. 2011;165(6).
Brimhall AK, King L, Licciardone JC, Jacobe H, Menter A. Safety and efficacy of alefacept, efalizumab, etanercept and infliximab in treating moderate to severe plaque psoriasis: a meta‐analysis of randomized controlled trials. British Journal of Dermatology. 2008;159(2):274-85.
Collins A, Hawe E, Vickers A, Mallya UG, Mcbride D, Capkun-Niggli G, et al. Secukinumab 300 mg demonstrates highest probability of efficacy than other biologics in psoriasis: indirect comparison. Australasian Journal of Dermatology. 2015;56:27-8.
Blauvelt A, Prinz J, Gottlieb A, You R, Fox T. Secukinumab administration by prefilled syringe maintains reduction in severity of plaque psoriasis over 52 weeks: Results of the FEATURE trial. British Journal of Dermatology. 2014;171(6).
Thaci D, Humeniuk J, Frambach Y, Bissonnette R, Goodman J, Shevadeb S, et al. Secukinumab in moderate-to-severe plaque psoriasis: Results from the Secukinumab Trial Analyzing the potential of intravenous administration To Upgrade the Response in psoriasis (stature): P27. Journal der Deutschen Dermatologischen Gesellschaft. 2014;12:13.
Thaci D, Humeniuk J, Frambach Y, Bissonnette R, Goodman J, Shevade S, et al. Secukinumab in psoriasis: randomized, controlled phase 3 trial results assessing the potential to improve treatment response in partial responders (STATURE). British Journal of Dermatology. 2015;173(3):777-87.
Bissonnette R, Luger T, Thaçi D, Toth D, Messina I, Gong Y, et al. Secukinumab maintains high levels of efficacy through 3 years of treatment: results from an extension to a phase 3 study (SCULPTURE). Australasian Journal of Dermatology. 2016;57:39.
Spelman L, Lebwohl M, Mordin M, Mallya UG, Gnanasakthy A, Fox T. Secukinumab treatment provides fast relief from patient-reported psoriasis burden. Australasian Journal of Dermatology. 2015;56:73.
Foley P, Sherif B, Mallya UG, Fox T, Gottlieb A. Secukinumab treatment sustains patient-reported outcome benefits through 1 year. Australasian Journal of Dermatology. 2015;56:36.
Leonardi C, Papp K, Schenkel B, Zhao N, Yeilding N, Kimball A. PSS16 SUSTAINED IMPROVEMENT IN SKIN DISEASE-SPECIFIC QUALITY OF LIFE IN PATIENTS WITH MODERATE TO SEVERE PSORIASIS RECEIVING USTEKINUMAB MAINTENANCE THERAPY: LONG TERM RESULTS FROM PHOENIX 1. Value in Health. 2010;13(3):A148.
Shikiar R, Willian MK, Okun MM, Thompson CS, Revicki DA. The validity and responsiveness of three quality of life measures in the assessment of psoriasis patients: results of a phase II study. Health and quality of life outcomes. 2006;4(1):71.
Liu Y, Gong J-p, Li W-f. Therapeutic effect and safety of ustekinumab for plaque psoriasis: a meta-analysis. Chinese Medical Sciences Journal. 2014;29(3):131-8.
Noda S, Mizuno K, Adachi M. Treatment effect of adalimumab and infliximab in Japanese psoriasis patients: Results in a single community‐based hospital. The Journal of dermatology. 2012;39(3):265-8.
Augustin M, Lacour J, Reich K, Horne L, Williams A, Horton J, et al. Complete Skin Clearance Is Not Attained By Most Patients Receiving Biologics For Moderate To Severe Plaque Psoriasis: Interim Results of An International, Prospective, Observational Study. Value in Health. 2016;19(7):A575.
Collins A, Hawe E, Vickers A, Mallya UG, Mcbride D, Capkun-Niggli G, et al. Secukinumab 300 mg demonstrates highest probability of efficacy than other biologics in psoriasis: indirect comparison. Australasian Journal of Dermatology. 2015;56:27-8.
Gomez-Garcia F, Epstein D, Ruano J. Network metaanalysis of new biologic agents targeting Il-23/th17 pathway for moderate to severe plaque psoriasis: 2518. Journal of the American Academy of Dermatology. 2016;74(5):AB261.
Hartz S, Walzer S, Dutronc Y, Kiri SH, Schacht A, Dakin H. Network meta-analysis to evaluate the efficacy of ixekizumab in the treatment of moderate-to-severe psoriasis. Value in Health. 2016;19(7):A576.
Kemény L, Amaya M, Cetkovska P, Rajatanavin N, Lee W, Szumski A, et al. Effect of etanercept therapy on psoriasis symptoms in patients from Latin America, Central Europe, and Asia: a subset analysis of the PRISTINE trial. BMC dermatology. 2015;15(1):9.
Korman NJ, King B, Wolk R, Tan H, Kaur M, Robertson D, et al. Efficacy and safety of oral tofacitinib in North American patients with moderate to severe plaque psoriasis: Pooled analyses of data from randomized phase 3 studies: 3354. Journal of the American Academy of Dermatology. 2016;74(5):AB247.
Odom D, Brogan A, Talbird S, Schenkel B. A Meta-Analysis of Randomized, Controlled Trials of Ustekinumab and Adalimumab for Moderate-to-Severe Psoriasis. Value Health. 2013;16(3):A112.
Kalb RE, Fiorentino DF, Lebwohl MG, Toole J, Poulin Y, Cohen AD, et al. Risk of serious infection with biologic and systemic treatment of psoriasis: results from the Psoriasis Longitudinal Assessment and Registry (PSOLAR). JAMA dermatology. 2015;151(9):961-9.
Wang J, Zhan Q, Zhang L. A systematic review on the efficacy and safety of Infliximab in patients with psoriasis. Human vaccines & immunotherapeutics. 2016;12(2):431-7.
Ryan C, Leonardi CL, Krueger JG, Kimball AB, Strober BE, Gordon KB, et al. Association between biologic therapies for chronic plaque psoriasis and cardiovascular events: a meta-analysis of randomized controlled trials. Jama. 2011;306(8):864-71.
Mustafa AA, Al-Hoqail IA. Biologic systemic therapy for moderate-to-severe psoriasis: a review. Journal of Taibah University Medical Sciences. 2013;8(3):142-50.
Boehncke W-H, Prinz J, Gottlieb AB. Biologic therapies for psoriasis. A systematic review. The journal of Rheumatology. 2006;33(7):1447-51.
Galván‐Banqueri M, Marin Gil R, Santos Ramos B, Bautista Paloma F. Biological treatments for moderate‐to‐severe psoriasis: indirect comparison. Journal of clinical pharmacy and therapeutics. 2013;38(2):121-30.
Chen Y, Qian T, Zhang D, Yan H, Hao F. Clinical efficacy and safety of anti-IL-17 agents for the treatment of patients with psoriasis. Immunotherapy. 2015;7(9):1023-37.
Reich K, Sinclair R, Roberts G, Griffiths CE, Tabberer M, Barker J. Comparative effects of biological therapies on the severity of skin symptoms and health-related quality of life in patients with plaque-type psoriasis: a meta-analysis. Current medical research and opinion. 2008;24(5):1237-54.
Signorovitch J, Betts K, Yan Y, LeReun C, Sundaram M, Wu E, et al. Comparative efficacy of biological treatments for moderate‐to‐severe psoriasis: a network meta‐analysis adjusting for cross‐trial differences in reference arm response. British journal of dermatology. 2015;172(2):504-12.
Fan T, Bennett H, Smith N, Marin M, Sen S. PSY4 Comparison of Infliximab and Ustekimumab for Treatment of Moderate to Severe Psoriasis: a Mixed Treatment Meta-Analysis. Value in Health. 2011;14(7):A410-A1.
Lin VW, Ringold S, Devine EB. Comparison of ustekinumab with other biological agents for the treatment of moderate to severe plaque psoriasis: a Bayesian network meta-analysis. Archives of dermatology. 2012;148(12):1403-10.
Correr CJ, Rotta I, Teles TdS, Godoy RR, Riveros BS, Garcia MM, et al. Efficacy and safety of biologics in the treatment of moderate to severe psoriasis: a comprehensive meta-analysis of randomized controlled trials. Cadernos de saude publica. 2013;29:s17-s31.
Xiong H-Z, Gu J-Y, He Z-G, Chen W-J, Zhang X, Wang J-Y, et al. Efficacy and safety of secukinumab in the treatment of moderate to severe plaque psoriasis: a meta-analysis of randomized controlled trials. International journal of clinical and experimental medicine. 2015;8(3):3156.
Nast A, Jacobs A, Rosumeck S, Werner RN. Efficacy and safety of systemic long-term treatments for moderate-to-severe psoriasis: a systematic review and meta-analysis. Journal of Investigative Dermatology. 2015;135(11):2641-8.
Schmitt J, Zhang Z, Wozel G, Meurer M, Kirch W. Efficacy and tolerability of biologic and nonbiologic systemic treatments for moderate‐to‐severe psoriasis: meta‐analysis of randomized controlled trials. British Journal of Dermatology. 2008;159(3):513-26.
Reich K, Burden A, Eaton J, Hawkins N. Efficacy of biologics in the treatment of moderate to severe psoriasis: a network meta‐analysis of randomized controlled trials. British Journal of Dermatology. 2012;166(1):179-88.
Puig L, Lopez A, Vilarrasa E, García I. Efficacy of biologics in the treatment of moderate‐to‐severe plaque psoriasis: a systematic review and meta‐analysis of randomized controlled trials with different time points. Journal of the European Academy of Dermatology and Venereology. 2014;28(12):1633-53.
Bansback N, Sizto S, Sun H, Feldman S, Willian MK, Anis A. Efficacy of systemic treatments for moderate to severe plaque psoriasis: systematic review and meta-analysis. Dermatology. 2009;219(3):209-18.
Woolacott N, Hawkins N, Mason A. Etanercept and efalizumab for the treatment of psoriasis: a systematic review. Health technology assessment (Winchester, England). 2006;10:1-233.
Strohal R, Chimenti S, Vena GA, Girolomoni G. Etanercept provides an effective, safe and flexible short-and long-term treatment regimen for moderate-to-severe psoriasis: a systematic review of current evidence. Journal of Dermatological Treatment. 2013;24(3):199-208.
Ryoo JY, Yang H-J, Ji E, Yoo BK. Meta-analysis of the efficacy and safety of secukinumab for the treatment of plaque psoriasis. Annals of Pharmacotherapy. 2016;50(5):341-51.
Robinson A, Kardos M, Kimball AB. Physician Global Assessment (PGA) and Psoriasis Area and Severity Index (PASI): why do both? A systematic analysis of randomized controlled trials of biologic agents for moderate to severe plaque psoriasis. Journal of the American Academy of Dermatology. 2012;66(3):369-75.
Lamel SA, Myer KA, Younes N, Zhou JA, Maibach H, Maibach HI. Placebo response in relation to clinical trial design: a systematic review and meta-analysis of randomized controlled trials for determining biologic efficacy in psoriasis treatment. Archives of dermatological research. 2012;304(9):707-17.
Tzellos T, Kyrgidis A, Zouboulis C. Re‐evaluation of the risk for major adverse cardiovascular events in patients treated with anti‐IL‐12/23 biological agents for chronic plaque psoriasis: a meta‐analysis of randomized controlled trials. Journal of the European Academy of Dermatology and Venereology. 2013;27(5):622-7.
Meng Y, Dongmei L, Yanbin P, Jinju F, Meile T, Binzhu L, et al. Systematic review and meta‐analysis of ustekinumab for moderate to severe psoriasis. Clinical and experimental dermatology. 2014;39(6):696-707.
Tausend W, Downing C, Tyring S. Systematic review of interleukin-12, interleukin-17, and interleukin-23 pathway inhibitors for the treatment of moderate-to-severe chronic plaque psoriasis: ustekinumab, briakinumab, tildrakizumab, guselkumab, secukinumab, ixekizumab, and brodalumab. Journal of cutaneous medicine and surgery. 2014;18(3):156-69.
Sandoval LF, Pierce A, Feldman SR. Systemic therapies for psoriasis: an evidence-based update. American journal of clinical dermatology. 2014;15(3):165-80.
Atwan A, Ingram JR, Abbott R, Kelson MJ, Pickles T, Bauer A, et al. Oral fumaric acid esters for psoriasis. Cochrane Database of Systematic Reviews. 2015(8).

## Sheet: intervention
Phoebe Rich, Catherine Maari, Craig Leonardi, Paul Klekotka, Dipak Patel, Joanne Li, Jay Tuttle, Kim Papp. Efficacy, safety, and quality of life in patients with moderate-to-severe plaque psoriasis treated with mirikizumab (LY3074828)
Blauvelt A, Lacour JP, Fowler JF, Weinberg JM, Gospodinov D, Schuck E, et al. Phase III randomized study of the proposed adalimumab biosimilar GP2017 in psoriasis: impact of multiple switches. British Journal of Dermatology. 2018;179(3):623-31.
Gerdes S, Thaçi D, Griffiths CEM, Arenberger P, Poetzl J, Wuerth G, et al. Multiple switches between GP2015, an etanercept biosimilar, with originator product do not impact efficacy, safety and immunogenicity in patients with chronic plaque-type psoriasis: 30-week results from the phase 3, confirmatory EGALITY study. Journal of the european academy of dermatology and venereology : JEADV [Internet…
Jana Hercogová, Kim A. Papp, Christopher J. Edwards, Veranika Chyrok, Tanuja Halady, Martin Ullmann, Pantelis Vlachos. A randomized, double-blind trial comparing the efficacy, safety and immunogenicity of MSB11022, a proposed biosimilar of adalimumab, versus adalimumab originator in patients with moderate-to-severe plaque psoriasis
Blauvelt, A., Lacour, J., Fowler, J. F., Schuck, E., Jauch-Lembach, J., Balfour, A. & Leonardi, C. L. 2017. Long-term efficacy, safety, and immunogenicity data from a phase iii confirmatory study comparing GP2017, a proposed biosimilar, with reference adalimumab. United European Gastroenterology Journal, 5 (5 Supplement 1), A301 doi: http://dx.doi.org/10.1177/2050640617725676
Blauvelt, A., Lacour, J. P., Fowler, J., Schuck, E., Jauch-Lembach, J., Balfour, A. & Leonardi, C. 2017. Long-term efficacy, safety and immunogenicity results from a randomized, double-blind, phase iii confirmatory efficacy and safety study comparing GP2017, a proposed biosimilar, with reference adalimumab. Arthritis and Rheumatology. Conference: American College of Rheumatology/Association of Rh…
Gerdes, S., Thaci, D., Griffiths, C. E. M., Arenberger, P., Poetzl, J., Wuerth, G., Afonso, M. & Woehling, H. 2017. Multiple switches between GP2015, an etanercept biosimilar, with originator product do not impact efficacy, safety and immunogenicity in patients with chronic plaque-type psoriasis: 30-week results from the phase 3, confirmatory EGALITY study. Journal of the European Academy of Derm…
Goll, G. L., Jorgensen, K. K., Sexton, J., Olsen, I. C., Bolstad, N., Lorentzen, M., Haavardsholm, E. A., Mork, C., Jahnsen, J. & Kvien, T. K. 2017. Long-term safety and efficacy of biosimilar infliximab (CT-P13) after switching from originator infliximab: Results from the 26-week open label extension of a randomized Norwegian trial. Arthritis and Rheumatology. Conference: American College of Rhe…
Griffiths, C. E., Reich, K., Thaci, D., Gerdes, S., Arenberger, P., Kingo, K., Weglowska, J. & Woehling, H. 2017. Switching treatments of etanercept biosimilar GP2015 with originator product does not impact efficacy, safety and immunogenicity in patients with chronic plaque-type psoriasis. Journal of Investigative Dermatology, 137 (10 Supplement 2), S193 doi: http://dx.doi.org/10.1016/j.jid.2017.…
Hodge, J., Tang, H., O'connor, P. & Finck, B. 2017. Switching from adalimumab to CHS-1420: a randomized, double-blind global clinical trial in patients with psoriasis and psoriatic arthritis. Arthritis and rheumatology. Conference: american college of rheumatology/association of rheumatology health professionals annual scientific meeting, ACR/ARHP 2017. United states, 69 doi:
Jorgensen, K. K., Olsen, I. C., Goll, G. L., Lorentzen, M., Bolstad, N., Haavardsholm, E. A., Lundin, K. E. A., Mork, C., Jahnsen, J., Kvien, T. K. & Group, N.-S. S. 2017. Switching from originator infliximab to biosimilar CT-P13 compared with maintained treatment with originator infliximab (NOR-SWITCH): a 52-week, randomised, double-blind, non-inferiority trial.[Erratum appears in Lancet. 2017 J…
Papp, K., Bachelez, H., Costanzo, A., Foley, P., Gooderham, M., Kaur, P., Narbutt, J., Philipp, S., Spelman, L., Weglowska, J., Zhang, N. & Strober, B. 2017. Clinical similarity of biosimilar ABP 501 to adalimumab in the treatment of patients with moderate to severe plaque psoriasis: a randomized, double-blind, multicenter, phase III study. Journal of the american academy of dermatology [Online],…
Papp, K., Bachelez, H., Costanzo, A., Foley, P., Gooderham, M., Kaur, P., Philipp, S., Spelman, L., Zhang, N. & Strober, B. 2017. Clinical similarity of the biosimilar ABP 501 compared with adalimumab after single transition: Long-term results from a randomized controlled, double-blind, 52-week, phase III trial in patients with moderate-to-severe plaque psoriasis. British Journal of Dermatology.,…
Hercogova, J., Papp, K., Edwards, C. J., Chyrok, V., Halady, T., Ullmann, M. & Vlachos, P. 2018. A randomized, double-blind trial comparing the efficacy, safety and immunogenicity of MSB11022, a proposed biosimilar of adalimumab, versus adalimumab originator in patients with moderate-to-severe plaque psoriasis. 76th Annual Meeting of the American Academy of Dermatology, February 16-20. San Diego,…
Hercogova, J., Papp, K., Edwards, C. J., Chyrok, V., Halady, T., Ullmann, M. & Vlachos, P. 2018. A randomized, double-blind trial comparing the efficacy, safety and immunogenicity of MSB11022, a proposed biosimilar of adalimumab, versus adalimumab originator in patients with moderate-to-severe plaque psoriasis. 76th Annual Meeting of the American Academy of Dermatology, February 16-20. San Diego,…
Lee J-H, Youn J-I, Kim T-Y, Choi J-H, Park C-J, Choe Y-B, et al. A multicenter, randomized, open-label pilot trial assessing the efficacy and safety of etanercept 50 mg twice weekly followed by etanercept 25 mg twice weekly, the combination of etanercept 25 mg twice weekly and acitretin, and acitretin alone in patients with moderate to severe psoriasis. BMC dermatology. 2016;16(1):11.
Lebwohl MG, Kircik L, Duffin KC, Pariser D, Hooper M, Wenkert D, et al. A randomized study to evaluate the efficacy and safety of adding topical therapy to etanercept in patients with moderate to severe plaque psoriasis. Journal of the American Academy of Dermatology. 2013;69(3):385-92.
Papp K, Barber K, Bissonnette R, Bourcier M, Lynde C, Poulin Y, et al. AR andomized, blinded assessor study to E valuate the ef FI cacy and safety of etanercept 50 mg once weekly plus as N eeded topical agent vs. E tanercept 50 mg twice weekly in patients with moderate to severe plaque psoriasis (REFINE). Journal of the European Academy of Dermatology and Venereology. 2015;29(2):361-6.
Gottlieb A, Langley R, Strober B, Papp K, Klekotka P, Creamer K, et al. A randomized, double‐blind, placebo‐controlled study to evaluate the addition of methotrexate to etanercept in patients with moderate to severe plaque psoriasis. British Journal of Dermatology. 2012;167(3):649-57.
Moore A, Gordon KB, Kang S, Gottlieb A, Freundlich B, Xia HA, et al. A randomized, open-label trial of continuous versus interrupted etanercept therapy in the treatment of psoriasis. Journal of the American Academy of Dermatology. 2007;56(4):598-603.
Gottlieb A, Strober B, Kricorian G, Langley R. Adding methotrexate to etanercept versus etanercept monotherapy in adults with moderate to severe plaque psoriasis: Efficacy and safety. Journal of the American Academy of Dermatology. 2012;66(4).
Langley R, Guettner A, Papavassilis C, Girolomoni G, Richards H. Effect of secukinumab, a fully human anti–interleukin-17a monoclonal antibody on C-reactive protein levels in patients with moderate to severe plaque psoriasis: Result of a dose-ranging study. Journal of the American Academy of Dermatology. 2013;68(4).
Ortonne JP, Chimenti S, Reich K, Gniadecki R, Sprøgel P, Unnebrink K, et al. Efficacy and safety of adalimumab in patients with psoriasis previously treated with anti‐tumour necrosis factor agents: subanalysis of BELIEVE. Journal of the European Academy of Dermatology and Venereology. 2011;25(9):1012-20.
Reich K, Puig L, Luger T, Lambert J, Chimenti S, Girolomoni G, et al. PSS28 Long-Term Improvement in Patient-Reported Outcomes After Transition From Methotrexate to Ustekinumab in Moderate to Severe Psoriasis: Transit Week 52 Results. Value in Health. 2012;15(7):A573.
Gooderham MJ, Poulin-Costello M, Shelton J, Bayan N, Papp KA. Predictors of topical use in psoriasis patients in the REFINE Study. Journal of cutaneous medicine and surgery. 2016;20(2):106-12.
Calzavara‐Pinton P, Sala R, Arisi M, Rossi M, Venturini M, Ortel B. Synergism between narrowband ultraviolet B phototherapy and etanercept for the treatment of plaque‐type psoriasis. British Journal of Dermatology. 2013;169(1):130-6.
Zachariae C, Mørk N-J, Reunala T, Lorentzen H, Falk E, Karvonen S-L, et al. The combination of etanercept and methotrexate increases the effectiveness of treatment in active psoriasis despite inadequate effect of methotrexate therapy. Acta dermato-venereologica. 2008;88(5):495-501.
Paul C, Puig L, Kragballe K, Luger T, Lambert J, Chimenti S, et al. Transition to ustekinumab in patients with moderate‐to‐severe psoriasis and inadequate response to methotrexate: a randomized clinical trial (TRANSIT). British Journal of Dermatology. 2014;170(2):425-34.
Thaçi D, Griffiths CE, Bundy C, Korman NJ, Lan S, Robertson D, et al. Improvements in health-related quality of life and symptoms of depression with tofacitinib: Results from two randomized phase 3 studies in patients with moderate to severe psoriasis: 3194. Journal of the American Academy of Dermatology. 2016;74(5):AB255.
Augustin M, Blome C, Paul C, Puig L, Luger T, Lambert J, et al. Quality of life and patient benefit following transition from methotrexate to ustekinumab in psoriasis. Journal of the European Academy of Dermatology and Venereology. 2017;31(2):294-303.
van Bezooijen JS, Balak DM, van Doorn MB, Looman CW, Schreurs MW, Koch BC, et al. Combination therapy of etanercept and fumarates versus etanercept monotherapy in psoriasis: a randomized exploratory study. Dermatology. 2016;232(4):407-14.
Calzavara‐Pinton P, Sala R, Arisi M, Rossi M, Venturini M, Ortel B. Synergism between narrowband ultraviolet B phototherapy and etanercept for the treatment of plaque‐type psoriasis. British Journal of Dermatology. 2013;169(1):130-6.
Papp K, Menter A, Poulin Y, Gu Y, Sasso E. Long‐term outcomes of interruption and retreatment vs. continuous therapy with adalimumab for psoriasis: subanalysis of REVEAL and the open‐label extension study. Journal of the European Academy of Dermatology and Venereology. 2013;27(5):634-42.
Mrowietz U, Christophers E, Altmeyer P. Treatment of psoriasis with fumaric acid esters: results of a prospective multicentre study. German Multicentre Study. The British journal of dermatology. 1998;138(3):456-60.
Nieboer C, De Hoop D, Langendijk P, Van Loenen A, Gubbels J. Fumaric acid therapy in psoriasis: a double-blind comparison between fumaric acid compound therapy and monotherapy with dimethylfumaric acid ester. Dermatology. 1990;181(1):33-7.
Lijnen R, Otters E, Balak D, Thio B. Long-term safety and effectiveness of high-dose dimethylfumarate in the treatment of moderate to severe psoriasis: a prospective single-blinded follow-up study. Journal of Dermatological Treatment. 2016;27(1):31-6.
Altmeyer PJ, Matthes U, Pawlak F, Hoffmann K, Frosch PJ, Ruppert P, et al. Antipsoriatic effect of fumaric acid derivatives. Results of a multicenter double-blind study in 100 patients. Journal of the American Academy of Dermatology. 1994;30(6):977-81.
Weisenseel P, Reich K, Griemberg W, Merten K, Gröschel C, Gomez NN, et al. Efficacy and safety of fumaric acid esters in combination with phototherapy in patients with moderate‐to‐severe plaque psoriasis (FAST). JDDG: Journal der Deutschen Dermatologischen Gesellschaft. 2017;15(2):180-6.
Reich K, Soung J, Gooderham M, Zhang Z, Nograles K, Goodfield M. LIBERATE trial: sustained efficacy of apremilast in patients with moderate-to-severe psoriasis who continued on apremilast or switched from etanercept treatment. British Journal of Dermatology. 2016;175:71-2.
Callis Duffin K, Bagel J, Bukhalo M, Mercado Clement I, Choi S, Zhao F, et al. Phase 3, open‐label, randomized study of the pharmacokinetics, efficacy and safety of ixekizumab following subcutaneous administration using a prefilled syringe or an autoinjector in patients with moderate‐to‐severe plaque psoriasis (UNCOVER‐A). Journal of the European Academy of Dermatology and Venereology. 2017;31(1)…
Rich P, Maari C, Leonardi C, Klekotka P, Patel D, Li J, et al. Efficacy, safety, and quality of life in patients with moderate-to-severe plaque psoriasis treated with mirikizumab (LY3074828) in a phase 2 study. Journal of the American Academy of Dermatology. 2018;79(3).
Hercogová J, Papp KA, Edwards CJ, Chyrok V, Halady T, Ullmann M, et al. AB0954 A randomised, double-blind trial comparing the efficacy, safety and immunogenicity of msb11022, a proposed biosimilar of adalimumab, versus adalimumab originator in patients with moderate-to-severe plaque psoriasis. Annals of the Rheumatic Diseases. 2018;77(Suppl 2):1602-.

## Sheet: outcomes
Mehta NN, Shin DB, Joshi AA, Dey AK, Armstrong AW, Duffin KC, et al. Effect of 2 psoriasis treatments on vascular inflammation and novel inflammatory cardiovascular biomarkers: A randomized placebo-controlled trial. Circulation: Cardiovascular Imaging. 2018;11 (6) (no pagination)(e007394).
Fitz L, Zhang W, Soderstrom C, Fraser S, Lee J, Quazi A, et al. Association between serum interleukin-17A and clinical response to tofacitinib and etanercept in moderate to severe psoriasis. Clinical and Experimental Dermatology. 2018;43(7):790-7.
Blauvelt A, Tyring S, Philipp S, Adam D, Song M, Wasf Y, et al. Speed of response of guselkumab compared with adalimumab for the treatment of moderate-to-severe psoriasis: Results through week 24 from the phase 3, double-blinded, placebo-and active comparator-controlled voyage 1 and voyage 2 trials. Acta Dermato-Venereologica. 2018;98 (Supplement 219):21.
Papp K, Crowley J, Rubel D, Landells I, Song M, Wasf Y, et al. Consistency of response by weight across subgroups of patients with psoriasis treated with guselkumab: Results from the voyage 1 and 2 trials. Acta Dermato-Venereologica. 2018;98 (Supplement 219):20.
Feldman, S. R., Green, L., Kimball, A. B., Siu, K., Zhao, Y., Herrera, V., Nyirady, J. & Alexis, A. F. 2017. Secukinumab improves scalp pain, itching, scaling and quality of life in patients with moderate-to-severe scalp psoriasis. Journal of Dermatological Treatment, 28, 716-721 doi: http://dx.doi.org/10.1080/09546634.2017.1329502
Richter S, Edson-Heredia E, Zhu B, Banerjee S, Maeda-Chubachi T, Cameron G, et al. A≥ 90% Pasi response is associated with improved patient reported outcomes: Phase 2 study results for ixekizumab-treated psoriasis patients. Australasian Journal of Dermatology. 2014;55:46.
Strober B, Checchio T, Gupta P, Mandema J, Wolk R, Valdez H, et al. A dose-response model-based meta-analysis to compare tofacitinib to other psoriasis treatments: P187. Journal of the European Academy of Dermatology & Venereology. 2016;30:94-5.
Navarini A, Poulin Y, Gu Y, Teixeira H. Adalimumab treatment for moderate to severe psoriasis substantially improves PASI scores as analyzed by body region and individual PASI component: Sub-analysis from the CHAMPION study. Journal of investigative dermatology; 2012: NATURE PUBLISHING GROUP 75 VARICK ST, 9TH FLR, NEW YORK, NY 10013-1917 USA. p. S85-S.
Navarini AA, Poulin Y, Menter A, Gu Y, Teixeira HD. Analysis of body regions and components of PASI scores during adalimumab or methotrexate treatment for patients with moderate-to-severe psoriasis. Journal of drugs in dermatology: JDD. 2014;13(5):554-62.
Papp K, Hu C, Day R. Apremilast improves pruritus in subjects with moderate to severe plaque psoriasis: Results from a phase IIB randomized, controlled study. Journal of the American Academy of Dermatology. 2013;68(4).
Feldman S, Thaci D, Ling M, Gooderham M, Hu C, Day R, et al. Apremilast, an oral phosphodiesterase 4 inhibitor, in patients with moderate to severe plaque psoriasis: Pruritus and DLQI correlations at week 16 (ESTEEM 1 and 2). Journal of the American Academy of Dermatology. 2015;72(5).
Reich K, Merten K, Berenzen N, Boehncke W-H. The cardiovascular assessment tool (cvat): assessing risk factors for cardiovascular disease in patients with moderate to severe psoriasis treated with fumaric acid esters. JOURNAL OF THE EUROPEAN ACADEMY OF DERMATOLOGY AND VENEREOLOGY; 2013: WILEY-BLACKWELL 111 RIVER ST, HOBOKEN 07030-5774, NJ USA. p. 2-3.
Reich K, Signorovitch J, Ramakrishnan K, Andrew PY, Wu EQ, Gupta SR, et al. Benefit-risk analysis of adalimumab versus methotrexate and placebo in the treatment of moderate to severe psoriasis: Comparison of adverse event–free response days in the CHAMPION trial. Journal of the American Academy of Dermatology. 2010;63(6):1011-8.
Crowley J, Ryan C, Geng Z, Okun M. Characterization of residual psoriasis in adalimumab-treated PASI90 responders: post hoc analysis of REVEAL. JOURNAL OF INVESTIGATIVE DERMATOLOGY; 2015: NATURE PUBLISHING GROUP 75 VARICK ST, 9TH FLR, NEW YORK, NY 10013-1917 USA. p. S15-S.
Armstrong A, Griffiths C, Tencer T, Li S, Zhang F. Effect of apremilast on patient-reported outcomes in patients with moderate to severe plaque psoriasis in the ESTEEM 1 trial. Journal of the American Academy of Dermatology. 2015;72(5).
Reich K, Kircik L, Paris M, Bagel J. efficacy and safety of apremilast with or without topical or phototherapy: Subanalysis of the population with< Pasi-75 in the Esteem 1 phase 3, randomized, controlled trial in patients with moderate to severe plaque psoriasis: 3447. Journal of the American Academy of Dermatology. 2016;74(5):AB246.
Efficacy of apremilast, an oral phosphodiesterase 4 inhibitor, by body region and PASI components in patients with moderate to severe plaque psoriasis (ESTEEM 1). Journal of the American Academy of Dermatology. 2015;72(5):AB234.
Burkhardt N. Near or complete resolution of psoriasis is associated with greater improvements in itch and health-related quality of life: an analysis from UNCOVER-2, a phase 3 clinical trial of ixekizumab. Australasian Journal of Dermatology. 2016;57:41.
Zachariae C, Edson-Heredia E, Erickson J, Cameron G, Zhu B, Matheson R. Patient reported outcomes after 16 weeks treatment with subcutaneous ixekizumab in a phase 2 trial in patients with moderate to severe plaque psoriasis: p 060. Journal of the European Academy of Dermatology & Venereology. 2013;27:26.
Lambert J, Strohal R, de la Cruz C, Thaçi D, Bachelez H, Iversen L, et al. Predictors of response to tofacitinib or etanercept in a Phase 3 randomised, non-inferiority study in patients with moderate to severe chronic plaque psoriasis: P152. Journal of the European Academy of Dermatology & Venereology. 2016;30:78.
Elewski B, Lebwohl M, Papp K, Nakagawa H, Sigurgeirsson B, Tsai T-F, et al. Secukinumab in subjects with moderate-to-severe plaque psoriasis: Results from the Efficacy of Response and Safety of 2 fixed secUkinumab REgimens in psoriasis (ERASURE). Australas J Dermatol. 2014(55):43-.
Reich K, Puig L, Draelos Z, Papavassilis C. Secukinumab sustainability of response in subjects with moderate-to-severe plaque psoriasis over 52 weeks: a subanalysis from the fixture study. Seminars in Cutaneous Medicine and Surgery; 2014.
Blauvelt A, Korman N, Mollon P, Zhao Y, Milutinovic M, You R, et al. Secukinumab treatment provides faster and more effective relief from patient-reported quality-of-life impact than ustekinumab in subjects with moderate to severe plaque psoriasis: 3231. Journal of the American Academy of Dermatology. 2016;74(5):AB273.
Strober B, Blauvelt A, Zhao Y, Milutinovic M, Mollon P, You R, et al. Secukinumab treatment provides more effective relief from patient-reported psoriasis-related pain, itching, and scaling than ustekinumab: 2906. Journal of the American Academy of Dermatology. 2016;74(5):AB273.
Zhu B, Leonardi C, Edson-Heredia E, Cameron G, Gordon K, Heffernan M, et al. Static Physicians Global Assessment (sPGA) of 0 or 1 is associated with improved patient reported outcomes in patients with moderate to severe psoriasis in a phase 2 trial of ixekizumab. JOURNAL OF THE AMERICAN ACADEMY OF DERMATOLOGY; 2014: MOSBY-ELSEVIER 360 PARK AVENUE SOUTH, NEW YORK, NY 10010-1710 USA. p. AB190-AB.
Menter A, Augustin M, Signorovitch J, Andrew PY, Wu EQ, Gupta SR, et al. The effect of adalimumab on reducing depression symptoms in patients with moderate to severe psoriasis: a randomized clinical trial. Journal of the American Academy of Dermatology. 2010;62(5):812-8.
Papp K, Reich K, Sobell J, Menter A, Lacour J, Chimenti S, et al. Two-year safety of apremilast in patients with moderate to severe plaque psoriasis: Results from ESTEEM 1. Australasian Journal of Dermatology; 2016: WILEY-BLACKWELL 111 RIVER ST, HOBOKEN 07030-5774, NJ USA. p. 67-.
Papp K, Reich K, Sobell J, Menter A, Lacour J, Chimenti S, et al. Two-year safety of apremilast, an oral phosphodiesterase 4 inhibitor, in patients with moderate to severe plaque psoriasis: results from a phase 3, randomized, controlled trial (esteem 1). 73rd Annual Meeting of the American Academy of Dermatology; March 20-24, 2015; San Francisco, CA2015.
Langley R, Feldman SR, Paul C, Gordon K, Strand V, Toth D, et al. Treatment with ixekizumab over 60 weeks provides sustained improvements in health-related quality of life: Results from Uncover-1, a randomized phase 3 trial: 2710. Journal of the American Academy of Dermatology. 2016;74(5):AB279.
Elewski B, McLeod L, Lebwohl M, Mallya UG, Zhao Y. Secukinumab versus placebo or etanercept on time to response on patient-reported psoriasis symptoms of pain, itching, and scaling (FIXTURE study). Journal of the American Academy of Dermatology; 2014: MOSBY-ELSEVIER 360 PARK AVENUE SOUTH, NEW YORK, NY 10010-1710 USA. p. AB189-AB.
Gottlieb A, Strober B, Krueger J, Rohane P, Zeldis J, Hu C, et al. An open-label, single-arm pilot study in patients with severe plaque-type psoriasis treated with an oral anti-inflammatory agent, apremilast. Current medical research and opinion. 2008;24(5):1529-38.
Berstein G, Zhang W, Soderstrom C, Fraser S, Lee J, Quazi A, et al. Serum IL-17A at baseline correlates with clinical response to tofacitinib and etanercept in moderate to severe psoriasis. JOURNAL OF INVESTIGATIVE DERMATOLOGY; 2015: NATURE PUBLISHING GROUP 75 VARICK ST, 9TH FLR, NEW YORK, NY 10013-1917 USA. p. S33-S.
Kimball A, Edson-Heredia E, Zhu B, Guo J, Maeda-Chubachi T, Shen W. Associations of pruritus severity, sleep problems, and work productivity in patients with moderate to severe psoriasis. JOURNAL OF INVESTIGATIVE DERMATOLOGY; 2013: NATURE PUBLISHING GROUP 75 VARICK ST, 9TH FLR, NEW YORK, NY 10013-1917 USA. p. S40-S.
Guenther L, Sofen H, Cathers J, Poulin YP, Lebwohl M, Bleakman AP, et al. Impact of ixekizumab treatment on sexual function in moderate-to-severe psoriasis patients: 12 week results from two phase 3 trials Uncover-2 and Uncover-3: 2712. Journal of the American Academy of Dermatology. 2016;74(5):AB254.
Kreutzer K, Lacour J-P, You R, Mallya UG. Secukinumab autoinjectors demonstrate patient satisfaction: An analysis of the Self-Injection Assessment Questionnaire (SIAQ) in the JUNCTURE Study. Journal of the American Academy of Dermatology; 2014: MOSBY-ELSEVIER 360 PARK AVENUE SOUTH, NEW YORK, NY 10010-1710 USA. p. AB184-AB.
Puig L, Strohal R, Fuiman J, Pedersen R, Szumski A, Koenig AS, et al. Cardiometabolic biomarkers in chronic plaque psoriasis before and after etanercept treatment. Journal of Dermatological Treatment. 2014;25(6):470-81.
Koenig AS, Szumski A, Pedersen R, Robertson DH. Impact of Etanercept Therapy on Glycemic Control in a Cohort of Psoriatic Patients: The PRISTINE Trial. Annual Meeting Page; 2011.
Gooderham MJ, Poulin-Costello M, Shelton J, Bayan N, Papp KA. Predictors of topical use in psoriasis patients in the REFINE Study. Journal of cutaneous medicine and surgery. 2016;20(2):106-12.
Kingo K, Sofen H, Pathan R, Tyring S, Mallya UG. Secukinumab prefilled syringes demonstrate patient satisfaction: Analysis of the Self-Injection Assessment Questionnaire (SIAQ) in the FEATURE study. Journal of the American Academy of Dermatology; 2014: MOSBY-ELSEVIER 360 PARK AVENUE SOUTH, NEW YORK, NY 10010-1710 USA. p. AB187-AB.
Thaci D, Girolomoni G, Philipp S, Qureshi A, You R, Fox T. Secukinumab treatment does not induce blood pressure change in subjects with moderate to severe plaque psoriasis: Results from the Fixture study: 3430. Journal of the American Academy of Dermatology. 2016;74(5):AB273.
Langley R, Feldman SR, Paul C, Gordon K, Strand V, Toth D, et al. Treatment with ixekizumab over 60 weeks provides sustained improvements in health-related quality of life: Results from Uncover-1, a randomized phase 3 trial: 2710. Journal of the American Academy of Dermatology. 2016;74(5):AB279.
Lynde C, Mcbride S, Ståhle M, Burge R, Lin C-y, Amato D. Continued treatment with ixekizumab over 60 weeks provides sustained improvements in work productivity and activity levels: results from Uncover-2, a Phase 3 trial in patients with moderate-to-severe psoriasis: P139. Journal of the European Academy of Dermatology & Venereology. 2016;30:69-70.
Boggs RL, Kárpáti S, Li W, Williams T, Pedersen R, Mallbris L, et al. Employment is maintained and sick days decreased in psoriasis/psoriatic arthritis patients with etanercept treatment. BMC dermatology. 2014;14(1):14.
Al-Mutairi N, Nour T, Al-Rqobah D. Onychomycosis in patients of nail psoriasis on biologic therapy: a randomized, prospective open label study comparing etanercept, infliximab and adalimumab. Expert opinion on biological therapy. 2013;13(5):625-9.
Qureshi A, Papavassilis C, Thurston HJ, Mease P, Mpfofu S. Secukinumab effect on functional ability in subjects with moderate to severe plaque psoriasis and psoriatic arthritis: Results from the SCULPTURE study. Journal of the American Academy of Dermatology; 2014: MOSBY-ELSEVIER 360 PARK AVENUE SOUTH, NEW YORK, NY 10010-1710 USA. p. AB185-AB.
Menter A, Bagel J, Unnebrink K, Rozzo S. Clinical and patient-reported improvements of hand and/or foot psoriasis with adalimumab: Subanalysis of REACH. Journal of the American Academy of Dermatology. 2012;66(4).
Reich K, Leonardi C, Lebwohl M, Romiti R, Goldblum O, Zhang L, et al. Impact of ixekizumab treatment on scalp psoriasis: results from the placebo-controlled induction period of UNCOVER-3. Journal of the European Academy of Dermatology and Venereology; 2016: WILEY-BLACKWELL.
Langley R, Rich P, Menter A, Krueger G, Goldblum O, Dutronc Y, et al. Improvement of scalp and nail lesions with ixekizumab in a phase 2 trial in patients with chronic plaque psoriasis. Journal of the European Academy of Dermatology and Venereology. 2015;29(9):1763-70.
van de Kerkhof P, Guenther L, Gottlieb A, Sebastian M, Wu JJ, Foley P, et al. Improvements in fingernail lesions in patients with moderate-to-severe psoriasis treated with ixekizumab versus placebo and etanercept: Results from Uncover-2: 2345. Journal of the American Academy of Dermatology. 2016;74(5):AB255.
Van de Kerkhof P, Guenther L, Gottlieb A, Sebastian M, Wu J, Foley P, et al. Ixekizumab treatment improves nail psoriasis in patients with moderate-to-severe psoriasis: results from the randomized and controlled as well as open-label phases of Uncover-3: P138. Journal of the European Academy of Dermatology & Venereology. 2016;30:69.
Crowley J, Gooderham M, Wasel N, Weisman J, Tyring S, Hu C, et al. Apremilast, an oral phosphodiesterase 4 inhibitor, in patients with nail, scalp, and palmoplantar psoriasis: 52-week results from the ESTEEM 2 study. Journal of the American Academy of Dermatology. 2015;72(5).
Papp K, Crowley J, Paul C, Gooderham M, Reich K, Hu C, et al. THU0413 Apremilast, An Oral Phosphodiesterase 4 Inhibitor: Improvements in Nail and Scalp Psoriasis and Psoriasis Area and Severity Index in Patients with Moderate to Severe Plaque Psoriasis (Esteem 1 and 2). BMJ Publishing Group Ltd; 2015.
Menter A, Reich K, Warren R, Duffin KC, Langley R, Kerr L, et al. Impact of ixekizumab on palmoplantar plaque psoriasis compared to placebo and etanercept: Results from Uncover 2: 3271. Journal of the American Academy of Dermatology. 2016;74(5):AB253.
Strober B, Poulin Y, Teller C, Wang Y, Williams D, Goldblum O. Changes in C‐reactive protein in patients with moderate‐to‐severe psoriasis switched to adalimumab therapy after suboptimal response to etanercept, methotrexate or phototherapy. Journal of the European Academy of Dermatology and Venereology. 2014;28(12):1701-6.
Merola J, Sundaram M, Yang M, Li J, Galebach P, Okun M. Adalimumab is associated with reduced risk of joint-related signs and symptoms compared with methotrexate in patients with moderate to severe psoriasis: 2572. Journal of the American Academy of Dermatology. 2016;74(5):AB235.
Maari C, Bolduc C, Nigen S, Marchessault P, Bissonnette R. Effect of adalimumab on sleep parameters in patients with psoriasis and obstructive sleep apnea: a randomized controlled trial. Journal of Dermatological Treatment. 2014;25(1):57-60.
Martínez-Abundis E, Reynoso-von Drateln C, Hernández-Salazar E, González-Ortiz M. Effect of etanercept on insulin secretion and insulin sensitivity in a randomized trial with psoriatic patients at risk for developing type 2 diabetes mellitus. Archives of dermatological research. 2007;299(9):461-5.
Langley R, Romiti R, Leonardi C, Reich K, Warren R, Solotikin K, et al. Evaluation of inflammatory bowel disease in patients with plaque psoriasis studied in phase 3 trials of ixekizumab (uncover trials): Adjudicated data from the induction period: 3417. Journal of the American Academy of Dermatology. 2016;74(5):AB249.
Navarini A, Menter A, Teixeira H, Gu Y, Poulin Y. Relationship between body regions and PASI clinical components for health-related quality of life: Subanalysis of REVEAL. Journal of the American Academy of Dermatology. 2013;68(4).
Krueger JG, Wharton K, Jiang X, Wang CQ, Fuentes-Duculan J, Suarez-Farinas M, et al. Secukinumab, a new anti–il-17a biologic therapy, induces rapid clinical, histologic, and molecular resolution of psoriasis while preserving full T cell activation potential: 3726. Journal of the American Academy of Dermatology. 2016;74(5):AB274.
Gottlieb A, Kim R, Clark L, Lissin D. Steady state pharmacokinetics, tolerability and safety of XP23829, a novel fumaric acid ester (FAE) for the treatment of moderate-to-severe plaque psoriasis. JOURNAL OF INVESTIGATIVE DERMATOLOGY; 2015: NATURE PUBLISHING GROUP 75 VARICK ST, 9TH FLR, NEW YORK, NY 10013-1917 USA. p. S70-S.
van Bezooijen JS, Schreurs MW, Koch BC, te Velthuis H, van Doorn MB, Prens EP, et al. Intrapatient Variability in the Pharmacokinetics of Etanercept Maintenance Treatment. Therapeutic drug monitoring. 2017;39(4):333-8.
Callis Duffin K, Bagel J, Bukhalo M, Mercado Clement I, Choi S, Zhao F, et al. Phase 3, open‐label, randomized study of the pharmacokinetics, efficacy and safety of ixekizumab following subcutaneous administration using a prefilled syringe or an autoinjector in patients with moderate‐to‐severe plaque psoriasis (UNCOVER‐A). Journal of the European Academy of Dermatology and Venereology. 2017;31(1)…
Strober B, Sigurgeirsson B, Popp G, Sinclair R, Krell J, Stonkus S, et al. Secukinumab improves patient‐reported psoriasis symptoms of itching, pain, and scaling: results of two phase 3, randomized, placebo‐controlled clinical trials. International journal of dermatology. 2016;55(4):401-7.
Lynde C, Mcbride S, Ståhle M, Burge R, Lin C-y, Amato D. Continued treatment with ixekizumab over 60 weeks provides sustained improvements in work productivity and activity levels: results from Uncover-2, a Phase 3 trial in patients with moderate-to-severe psoriasis: P139. Journal of the European Academy of Dermatology & Venereology. 2016;30:69-70.
Strober B, Skup M, Mittal M, Davis M, Sundaram M, Johnson S, et al. Impact of a patient support program on adherence and healthcare costs in patients with psoriasis and psoriatic arthritis: P121. Journal of the European Academy of Dermatology & Venereology. 2016;30:60.
Reich K, Merten K, Berenzen N, Boehncke W-H. The cardiovascular assessment tool (cvat): assessing risk factors for cardiovascular disease in patients with moderate to severe psoriasis treated with fumaric acid esters. JOURNAL OF THE EUROPEAN ACADEMY OF DERMATOLOGY AND VENEREOLOGY; 2013: WILEY-BLACKWELL 111 RIVER ST, HOBOKEN 07030-5774, NJ USA. p. 2-3.
Sinclair R. Secukinumab exhibits low immunogenicity during 104 weeks of treatment in subjects with moderate to severe plaque psoriasis. 2016.
Korman N, Sofen H, Rich P, Fretzin S, Zhao Y, Herrera V, et al. Secukinumab provides more effective relief from psoriasis impact on personal relationships and influence on clothes worn than etanercept and placebo: 3235. Journal of the American Academy of Dermatology. 2016;74(5).
Thaci D, Girolomoni G, Philipp S, Qureshi A, You R, Fox T. Secukinumab treatment does not induce blood pressure change in subjects with moderate to severe plaque psoriasis: Results from the Fixture study: 3430. Journal of the American Academy of Dermatology. 2016;74(5):AB273.
Reich K, Blauvelt A, Armstrong A, Langley R, Fox T, Huang J, et al. Secukinumab, a fully human anti‐interleukin‐17A monoclonal antibody, exhibits minimal immunogenicity in patients with moderate‐to‐severe plaque psoriasis. British Journal of Dermatology. 2017;176(3):752-8.
Gooderham M, Zhang Z, Day R, Ferris L. Sustained efficacy with apremilast in patients with nail and scalp psoriasis who continued on apremilast or switched from etanercept treatment: 52-week results from the liberate study: P134. Journal of the European Academy of Dermatology & Venereology. 2016;30:66-7.
Duffin KC, Bukhalo M, Bobonich MA, Shrom D, Zhao F, Kershner JR, et al. Usability of a novel disposable autoinjector device for ixekizumab: results from a qualitative study and an open-label clinical trial, including patient-reported experience. Medical devices (Auckland, NZ). 2016;9:361.
Mease P, Eppendorfer S, van der Heijde D, Ritchlin C, Cuchacovich R, Shuler C, et al. A Randomized, Double-blind, Active-and Placebo (pbo)-controlled Phase 3 Study of Efficacy and Safety of Ixekizumab (ixe), Adalimumab (ada), and Placebo Therapy in Patients Naïve to Biologic Disease modifying Antirheumatic Drugs (bdmards) with Active Psoriatic Arthritis (psa): p08. Journal der Deutschen Dermatolo…
Beroukhim K, Danesh M, Nguyen C, Farahnik B, Levin E, Leon A, et al. A prospective, interventional assessment of the impact of ustekinumab treatment on psoriasis-related work productivity and activity impairment. Journal of Dermatological Treatment. 2016;27(6):552-5.
Yamauchi P, Maa J-f, Valdecantos W. Baseline demographics and disease characteristics of long-term responders to adalimumab in reveal: P148. Journal of the European Academy of Dermatology & Venereology. 2016;30:75-6.
Hwang YJ, Youn SW, Kim BR, Yu DY, Kim Y, Pires A, et al. Clinical factors predicting the therapeutic response to ustekinumab in patients with moderate to severe chronic plaque psoriasis. The Journal of dermatology. 2017;44(5):560-6.
Papp KA, Blauvelt A, Bukhalo M, Gooderham M, Lacour J-p, Menter A, et al. Comparison of a selective Il-23p19 inhibitor (bi 655066) with ustekinumab in patients with moderate-to-severe plaque psoriasis: Analysis of scalp, palmoplantar, and nail psoriasis subgroups: 3433. Journal of the American Academy of Dermatology. 2016;74(5):AB240.
Youn S, Kim B, Cho S, Seo S, Lee E, Roh J, et al. Determination of the Nail Psoriasis Severity Index improvement rate standards for nail psoriasis treatment in a phase IV clinical trial of ustekinumab: the MARCOPOLO study. Journal of the European Academy of Dermatology and Venereology. 2017;31(6):e298-e9.
Duffin KC, Bukhao M, Bobonich M, Gill A, Zhao F, Pangallo B, et al. Ease of use and confidence with a prefilled syringe to administer ixekizumab in a phase 3 trial evaluated with subcutaneous administration assessment questionnaire (sqaaq): 3421. Journal of the American Academy of Dermatology. 2016;74(5):AB245.
Blauvelt A, Papp K, Griffiths CE, Randazzo B, Wasfi Y, Shen Y-K, et al. Efficacy of guselkumab within specific body regions in patients with moderate-to-severe plaque psoriasis: Results from the phase 3 VOYAGE 1 study. JOURNAL OF THE AMERICAN ACADEMY OF DERMATOLOGY; 2017: MOSBY-ELSEVIER 360 PARK AVENUE SOUTH, NEW YORK, NY 10010-1710 USA. p. AB120-AB.
Menter A, Reich K, Warren R, Duffin KC, Langley R, Kerr L, et al. Impact of ixekizumab on palmoplantar plaque psoriasis compared to placebo and etanercept: Results from Uncover 2: 3271. Journal of the American Academy of Dermatology. 2016;74(5):AB253.
Kimball AB, Luger T, Gottlieb A, Puig L, Kaufmann R, Nikaï E, et al. Impact of ixekizumab on psoriasis itch severity and other psoriasis symptoms: results from 3 phase III psoriasis clinical trials. Journal of the American Academy of Dermatology. 2016;75(6):1156-61.
Li K, Huang CC, Randazzo B, Li S, Szapary P, Curran M, et al. HLA-C* 06: 02 allele and response to IL-12/23 inhibition: results from the ustekinumab phase 3 psoriasis program. Journal of Investigative Dermatology. 2016;136(12):2364-71.
Elewski BE, Puig L, Mordin M, Gilloteau I, Sherif B, Fox T, et al. Psoriasis patients with psoriasis Area and Severity Index (PASI) 90 response achieve greater health-related quality-of-life improvements than those with PASI 75–89 response: results from two phase 3 studies of secukinumab. Journal of Dermatological Treatment. 2017;28(6):492-9.
Gooderham MJ, Poulin-Costello M, Shelton J, Bayan N, Papp KA. Predictors of topical use in psoriasis patients in the REFINE Study. Journal of cutaneous medicine and surgery. 2016;20(2):106-12.
Lambert J, Strohal R, de la Cruz C, Thaçi D, Bachelez H, Iversen L, et al. Predictors of response to tofacitinib or etanercept in a Phase 3 randomised, non-inferiority study in patients with moderate to severe chronic plaque psoriasis: P152. Journal of the European Academy of Dermatology & Venereology. 2016;30:78.
Burkhardt N. Near or complete resolution of psoriasis is associated with greater improvements in itch and health-related quality of life: an analysis from UNCOVER-2, a phase 3 clinical trial of ixekizumab. Australasian Journal of Dermatology. 2016;57:41.
Papp K, Reich K, Paul C, Blauvelt A, Toth D, Langley RG, et al. improvements in depression and anxiety with brodalumab therapy in Amagine-1, a phase 3 study for moderate to severe plaque psoriasis: 2863. Journal of the American Academy of Dermatology. 2016;74(5):AB254.
Branigan P, Liu X, Chen Y, Ma K, Scott B, McGovern P, et al. 300 Guselkumab attenuates disease-and mechanism-related biomarkers in patients with moderate-to-severe plaque psoriasis. Journal of Investigative Dermatology. 2017;137(5):S51.
Li K, Huang CC, Randazzo B, Li S, Szapary P, Curran M, et al. HLA-C* 06: 02 allele and response to IL-12/23 inhibition: results from the ustekinumab phase 3 psoriasis program. Journal of Investigative Dermatology. 2016;136(12):2364-71.
Luger T, Gottlieb A, Puig L, Nikai E, Zhu B, Heredia EE, et al. Evaluation of the Psoriasis Skin Appearance and Bothersomeness (psab) measure in patients with moderate to severe psoriasis treated with ixekizumab compared to etanercept and placebo: Results from Uncover-2: 3257. Journal of the American Academy of Dermatology. 2016;74(5):AB250.
Armstrong AW, Lynde CW, McBride SR, Ståhle M, Edson-Heredia E, Zhu B, et al. Effect of ixekizumab treatment on work productivity for patients with moderate-to-severe plaque psoriasis: analysis of results from 3 randomized phase 3 clinical trials. JAMA dermatology. 2016;152(6):661-9.
Strober B, Sofen H, Edson-Heredia E, Lin C-y, Goldblum O, Yosipovitch G. Continued treatment with ixekizumab over 60 weeks provides sustained improvements in itch and other patient reported outcomes: results from Uncover-2, a Phase 3 trial: P140. Journal of the European Academy of Dermatology & Venereology. 2016;30:70-1.
Gordon K, Karunaratne M, Williams DA, Okun MM. Consistent High Efficacy Adalimumab Pasi75 Responders: a Post Hoc Analysis of Reveal: 3475. Journal of the American Academy of Dermatology. 2016;74(5):AB242.
Burkhardt N. A randomized, double-blind, active-and placebo (pbo)-controlled phase 3 study of efficacy and safety of ixekizumab (ixe), adalimumab (ada), and placebo therapy in patients naïve to biologic disease–modifying antirheumatic drugs (bdmards) with active psoriatic arthritis (psa). Australasian Journal of Dermatology. 2016;57:40.
Zhu Y, Marini J, Wasfi Y, Song M, Randazzo B, Shen Y-K, et al. Impact of withdrawal and retreatment on immunogenicity of guselkumab in patients with moderate-to-severe plaque psoriasis. Journal of the American Academy of Dermatology. 2018;79(3).
Blauvelt A, Tyring S, Philipp S, Adam D, Wasfi Y, You Y, et al. Speed of response of guselkumab compared with adalimumab for the treatment of moderate-to-severe psoriasis: Results through week 24 from the phase 3, double-blinded, placebo-and active comparator–controlled VOYAGE 1 and VOYAGE 2 trials. Journal of the American Academy of Dermatology. 2018;79(3).
Rich P, Maari C, Leonardi C, Klekotka P, Patel D, Li J, et al. Efficacy, safety, and quality of life in patients with moderate-to-severe plaque psoriasis treated with mirikizumab (LY3074828) in a phase 2 study. Journal of the American Academy of Dermatology. 2018;79(3).
Hercogová J, Papp KA, Edwards CJ, Chyrok V, Halady T, Ullmann M, et al. AB0954 A randomised, double-blind trial comparing the efficacy, safety and immunogenicity of msb11022, a proposed biosimilar of adalimumab, versus adalimumab originator in patients with moderate-to-severe plaque psoriasis. Annals of the Rheumatic Diseases. 2018;77(Suppl 2):1602-.
Blauvelt A, Tyring S, Gooderham M, Koo J, Zhao Y, Lowry S, et al. Better skin clearance is associated with improved quality of life in moderate-to-severe psoriasis patients treated with tildrakizumab. Acta Dermato-Venereologica. 2018;98 (Supplement 219):31-2.
Chow V, Kaliyaperumal A, Zhang N, Miller J, Mytych D, Starcevic Manning M, et al. Development of anti-drug antibodies among those treated with adalimumab and ABP 501 and its impact on serum drug concentration in randomised controlled studies. Journal of Crohn's and Colitis. 2018 February;12 (Supplement 1):S309.
Stander S, Loser K, Metze D, Zimmermann J, Luger TA. Itchyqol assessment in psoriasis vulgaris: Correlation analysis of patient baseline data from a randomized controlled trial (PSORITUS). Acta Dermato-Venereologica. 2017 September;97 (8):1057.
Mostafa N, Nader A, Noertersheuser P, Okun M, Awni W. Impact of immunogenicity on pharmacokinetics, efficacy and safety of adalimumab in adult patients with moderate to severe chronic plaque psoriasis. Journal of the european academy of dermatology and venereology : JEADV2017. p. 490-7.
Armstrong A, Beslin A, Burge R, Edson-Heredia E, Fretzin S, Gordon K, et al. Treatment with ixekizumab over 60 weeks provides sustained improvements in work productivity and activity levels: Results from UNCOVER-1, a phase 3 trial in patients with moderate-to-severe psoriasis. Journal of the American Academy of Dermatology. 2016;74(5):AB280.
